# Supplementary material for: Maternal and placental microbiome and immune crosstalk in pregnancies with small-for-gestational-age fetuses – a pilot case-control study
Source: Front Cell Infect Microbiol. 2025 Jun 23;15:1596588. doi: 10.3389/fcimb.2025.1596588 (PMC12229884; doi:10.3389/fcimb.2025.1596588)
Supplement: Supplementary file 3 [file Table1.xlsx]

## Sheet: >0.01
Supplementary Table 1. Genus-level taxonomic composition of placental samples with highlighted taxa ≥1% relative abundance.
	10_SGA_placenta_fetal side	10_SGA_placenta_maternal side	10_AGA_placenta_fetal side	10_AGA_placenta_maternal side	11_SGA_placenta_maternal side	11_SGA_placenta_fetal side	11_AGA_placenta_maternal side	11_AGA_placenta_fetal side	12_SGA_placenta_fetal side	12_SGA_placenta_maternal side	12_AGA_placenta_fetal side	12_AGA_placenta_maternal side	1_SGA_placenta_fetal side	1_SGA_placenta_maternal side	1_AGA_placenta_fetal side	1_AGA_placenta_maternal side	2_SGA_placenta_fetal side	2_SGA_placenta_maternal side	2_AGA_placenta_fetal side	2_AGA_placenta_maternal side	3_SGA_placenta_fetal side	3_SGA_placenta_maternal side	3_AGA_placenta_fetal side	3_AGA_placenta_maternal side	4_SGA_placenta_fetal side	4_SGA_placenta_maternal side	4_AGA_placenta_fetal side	4_AGA_placenta_maternal side	5_SGA_placenta_fetal side	5_SGA_placenta_maternal side	5_AGA_placenta_fetal side	5_AGA_placenta_maternal side	6_SGA_placenta_fetal side	6_SGA_placenta_maternal side	6_AGA_placenta_fetal side	6_AGA_placenta_maternal side	7_AGA_placenta_fetal side	7_AGA_placenta_maternal side	8_SGA_placenta_fetal side	8_SGA_placenta_maternal side	8_AGA_placenta_fetal side	8_AGA_placenta_maternal side	9_SGA_placenta_fetal side	9_SGA_placenta_maternal side
Bacteria(100);Firmicutes(100);Bacilli(100);Lactobacillales(100);Lactobacillaceae(100);Lactobacillus(100);	7524	15785	18215	5826	12425	9227	4142	9196	4492	11549	4580	16905	2097	9831	1743	1545	2349	9137	2698	2151	10365	21507	3416	2390	3437	1155	1	2230	4377	6784	4852	780	17351	12617	702	1546	4942	1941	1893	629	6177	5236	225	1887
Bacteria(100);Firmicutes(100);Bacilli(100);Bacillales(100);Staphylococcaceae(100);Staphylococcus(100);	3068	5723	6897	1628	2754	4020	2473	5295	2915	4977	5511	1468	12105	9695	2372	6359	4767	5604	4156	4377	5072	1748	3506	8828	2766	8041	0	8553	4322	3705	9032	13702	7842	10079	963	8523	6896	4943	796	549	9987	5934	54	3035
Bacteria(100);Proteobacteria(100);Gammaproteobacteria(100);Enterobacteriales(100);Enterobacteriaceae(100);Enterobacteriaceae_unclassified(100);	1590	3758	4417	4429	4427	1049	403	1185	1005	3977	2319	9729	1374	8312	471	688	819	6076	418	325	1407	13665	813	694	487	510	3	936	941	558	1759	1280	1709	2210	266	722	1496	334	169	12333	2413	851	76499	77584
Bacteria(100);Actinobacteria(100);Actinobacteria(100);Micrococcales(100);Micrococcales_unclassified(100);Micrococcales_unclassified(100);	1189	1987	2193	501	707	1377	838	1177	2349	3072	667	1822	12184	19737	2224	17108	20258	22070	3944	9962	742	729	2214	18847	5660	14138	0	16772	764	417	17372	14530	2830	4656	3320	11157	8851	11214	350	280	1585	1512	68	342
Bacteria(100);Proteobacteria(100);Gammaproteobacteria(100);Pseudomonadales(100);Pseudomonadaceae(100);Pseudomonas(100);	5433	2598	3206	637	820	1690	1105	1947	1298	980	15393	2023	1699	637	7074	407	2135	1012	4589	174	4697	865	1461	792	1078	3240	0	520	1125	2349	2816	704	3166	4730	867	616	2865	341	329	182049	2964	859	149	787
Bacteria(100);Proteobacteria(100);Gammaproteobacteria(100);Pseudomonadales(100);Moraxellaceae(100);Enhydrobacter(100);	5184	5100	6178	208	11480	1300	969	5219	15829	7241	422	1325	12450	2431	9393	1353	18062	1493	5535	712	8242	3074	6449	3241	2413	2559	0	1871	3521	1333	14658	1555	11408	10051	1989	1472	27800	718	1522	1841	6701	3568	51	8343
Bacteria(100);Proteobacteria(100);Gammaproteobacteria(100);Betaproteobacteriales(100);Rhodocyclaceae(100);Rhodocyclaceae_unclassified(100);	8200	33	142	18	243	15735	8790	74	7444	8	0	161	178	0	185	5	529	27	1	56	13917	276	127	3	8847	6	146614	51	8539	0	73	5	7345	4	212	41	174	49	1448	1	41	25929	100	0
Bacteria(100);Proteobacteria(100);Gammaproteobacteria(100);Enterobacteriales(100);Enterobacteriaceae(100);Escherichia-Shigella(100);	282	1072	1207	2685	4218	707	186	0	246	2579	664	5917	0	7786	111	94	45	6967	127	105	863	14488	84	0	65	0	0	0	474	297	35	19	354	519	161	98	378	3	42	171	1725	783	51914	80148
Bacteria(100);Firmicutes(100);Clostridia(100);Clostridiales(100);Lachnospiraceae(100);Lachnospiraceae_unclassified(100);	3093	794	7393	1532	560	3395	787	3496	2975	2428	1271	5305	3230	5512	787	5048	2383	5120	1479	8932	3362	6558	1108	2752	7922	2637	0	6985	3567	627	3137	6702	13405	3163	1421	4688	4435	10154	458	160	2966	898	91	335
Bacteria(100);Actinobacteria(100);Actinobacteria(100);Micrococcales(100);Micrococcaceae(100);Micrococcus(100);	974	636	2353	191	115	831	274	1040	1750	800	340	117	43415	13886	2053	14547	10106	10224	3363	11731	914	142	2647	19555	3447	11656	0	11551	325	116	2272	14703	1484	7432	1620	12107	8019	10676	110	52	923	187	110	50
Bacteria(100);Firmicutes(100);Bacilli(100);Lactobacillales(100);Streptococcaceae(100);Streptococcus(100);	2293	2258	6102	1036	97	1668	2014	1900	1531	2958	2186	3288	3515	2645	1226	4149	3561	7125	996	2044	2874	3165	695	3471	836	4004	0	3748	2028	994	2480	4382	4798	6462	1006	2719	5127	2201	776	143	5937	3441	30	270
Bacteria(100);Proteobacteria(100);Gammaproteobacteria(100);Betaproteobacteriales(100);Burkholderiaceae(100);Burkholderiaceae_unclassified(100);	2758	1191	1429	864	1108	3075	2059	3273	1358	1280	2603	2311	4764	848	2714	1000	5465	775	5638	1965	4596	502	2215	1615	4259	6327	8242	1126	3225	1330	2210	782	5122	3384	12514	892	2026	412	761	2452	3388	4880	40	823
Bacteria(100);Actinobacteria(100);Actinobacteria(100);Corynebacteriales(100);Corynebacteriaceae(100);Corynebacterium_1(100);	1536	2162	3336	146	204	1742	430	861	1427	316	144	331	8856	3457	1416	4144	5272	2346	2559	14562	1251	137	13698	9769	1113	6259	0	3679	304	1130	2426	6144	2593	2445	885	4504	2565	2714	208	111	1847	2486	29	421
Bacteria(100);Actinobacteria(100);Actinobacteria(100);Propionibacteriales(100);Propionibacteriaceae(100);Cutibacterium(100);	3502	2192	9533	956	3199	3304	2698	4742	2230	3196	3089	1208	3289	1304	1402	661	2395	976	1277	1147	3493	1142	1066	1359	1679	1973	0	1173	2234	3212	1017	1578	5072	7988	849	1609	2229	734	463	254	5182	5064	27	2667
Bacteria(100);Proteobacteria(100);Gammaproteobacteria(100);Pseudomonadales(100);Moraxellaceae(100);Acinetobacter(100);	2666	3175	3398	203	732	1566	508	1478	1134	2333	1538	1005	2148	668	2245	1734	2581	1290	1947	2006	3082	894	1429	2386	968	7578	0	1884	2287	631	1815	1515	7429	5571	1752	1199	5276	633	535	201	3873	1302	66	768
Bacteria(100);Proteobacteria(100);Alphaproteobacteria(100);Sphingomonadales(100);Sphingomonadaceae(100);Sphingomonadaceae_unclassified(100);	1476	276	1158	476	598	3669	397	1424	900	3178	4086	128	2998	1181	1598	680	3484	844	2509	869	4386	276	1691	1291	1783	1196	14431	907	1801	351	4979	784	4552	10188	512	3873	3935	284	467	2407	5190	3979	32	379
Bacteria(100);Proteobacteria(100);Gammaproteobacteria(100);Pseudomonadales(100);Moraxellaceae(100);Moraxellaceae_unclassified(100);	3123	1398	1312	399	1391	1394	572	2240	1359	923	974	634	3475	2286	1835	1053	1884	3552	1750	682	1770	694	1051	1349	934	1795	1	2337	1601	621	6051	1638	4395	3145	1269	1470	3145	622	403	173	2101	1065	52	388
Bacteria(100);Bacteroidetes(100);Bacteroidia(100);Bacteroidales(100);Muribaculaceae(100);Muribaculaceae_ge(100);	373	784	11479	141	599	786	569	415	215	494	632	998	302	62	1014	5156	1033	780	1962	6284	524	1116	154	2307	11267	1188	0	7658	555	154	271	3354	1766	2450	799	3274	2538	13721	67	73	1400	113	148	265
Bacteria(100);Actinobacteria(100);Actinobacteria(100);Actinobacteria_unclassified(100);Actinobacteria_unclassified(100);Actinobacteria_unclassified(100);	1058	729	3454	751	807	471	687	1765	1173	1324	875	538	1767	2003	1045	1509	3216	3780	1158	1605	1353	548	2759	2537	968	3075	0	2081	741	550	7660	1709	3263	2358	295	1667	1719	1135	241	302	2166	905	12	214
Bacteria(100);Actinobacteria(100);Actinobacteria(100);Corynebacteriales(100);Corynebacteriaceae(100);Corynebacteriaceae_unclassified(100);	691	1589	1084	549	750	1184	152	494	722	179	296	467	3763	2343	1175	2675	2503	2180	1489	10298	585	126	4116	4111	408	2105	0	2143	571	531	2419	2812	1645	1388	222	1896	804	1068	138	66	1354	1030	4	194
Bacteria(100);Deinococcus-Thermus(100);Deinococci(100);Deinococcales(100);Deinococcaceae(100);Deinococcus(100);	489	0	0	0	0	410	247	0	325	0	51	419	2801	298	5592	403	2403	225	1332	93	703	0	3159	973	4722	2511	0	2045	256	0	717	883	266	209	31879	771	4551	62	39	2	1	607	34	350
Bacteria(100);Bacteroidetes(100);Bacteroidia(100);Flavobacteriales(100);Flavobacteriaceae(100);Flavobacteriaceae_unclassified(100);	962	322	39	173	296	977	526	2135	175	295	2685	455	1081	385	371	0	721	211	520	174	2133	9	422	34	685	256	0	224	542	213	983	43	4019	474	152	257	966	227	138	74	3169	937	29	213
Bacteria(100);Bacteroidetes(100);Bacteroidia(100);Bacteroidales(100);Bacteroidaceae(100);Bacteroides(100);	2318	402	1100	1237	40	2732	273	1573	1949	252	2044	2739	52	1578	305	522	29	2955	257	1411	2711	3114	254	1718	1435	257	0	1571	2355	160	1234	1575	3033	746	165	1806	391	1856	624	19	2600	191	8	68
Bacteria(100);Proteobacteria(100);Gammaproteobacteria(100);Betaproteobacteriales(100);Burkholderiaceae(100);Tepidimonas(100);	65	581	370	411	818	1047	784	711	465	800	580	0	1513	871	3282	487	3146	422	2177	1255	564	0	2468	203	2503	2088	3	1043	464	102	699	980	853	378	20343	821	1080	38	70	12	67	1215	22	86
Bacteria(100);Bacteria_unclassified(100);Bacteria_unclassified(100);Bacteria_unclassified(100);Bacteria_unclassified(100);Bacteria_unclassified(100);	334	290	510	132	288	535	421	1544	570	65	1274	1533	864	181	1205	154	1300	327	823	592	1414	483	1239	472	2001	1847	110	1175	588	31	897	670	1475	531	6632	597	1052	450	141	81	1585	1198	33	90
Bacteria(100);Proteobacteria(100);Gammaproteobacteria(100);Betaproteobacteriales(100);Rhodocyclaceae(100);Dechloromonas(100);	952	0	0	0	4	3728	1662	0	1303	0	0	0	0	0	7	0	162	90	0	0	2728	0	0	0	1916	0	27580	0	1929	0	0	0	1309	0	1	0	96	0	258	0	0	4324	19	0
Bacteria(100);Actinobacteria(100);Actinobacteria(100);Micrococcales(100);Microbacteriaceae(100);Microbacteriaceae_unclassified(100);	564	552	525	847	5	667	85	1239	265	210	545	1125	734	70	492	171	824	1	623	144	402	718	276	60	517	461	0	458	622	262	666	507	2770	1808	35	821	929	225	55	2422	1579	243	24	189
Bacteria(100);Proteobacteria(100);Alphaproteobacteria(100);Rickettsiales(100);Mitochondria(100);Mitochondria_ge(100);	55	180	4807	1	122	168	118	0	40	434	230	311	7	321	6231	482	23	71	3	241	36	448	2	189	510	272	0	866	157	1011	13	89	7700	173	4	1	5216	97	6470	556	309	297	0	93
Bacteria(100);Firmicutes(100);Bacilli(100);Lactobacillales(100);Leuconostocaceae(100);Leuconostoc(100);	970	4321	274	131	0	905	86	672	666	766	397	355	165	49	56	98	214	193	161	7	1077	448	17	53	295	294	0	29	188	714	1341	75	3313	440	29	0	425	108	241	0	1442	477	21	170
Bacteria(100);Firmicutes(100);Bacilli(100);Lactobacillales(100);Streptococcaceae(100);Lactococcus(100);	366	1768	689	96	296	712	318	1330	397	1063	0	747	664	665	304	2858	386	481	335	507	987	505	455	1544	729	1007	0	857	788	831	990	1027	1495	3112	0	1152	558	871	164	70	1006	279	9	656
Bacteria(100);Firmicutes(100);Clostridia(100);Clostridiales(100);Family_XI(100);Anaerococcus(100);	706	0	939	0	0	407	339	494	188	0	437	0	137	1361	970	541	1074	219	105	611	842	239	3879	1896	499	2359	0	782	462	1050	560	793	1033	110	322	878	1224	859	124	0	1456	636	7	85
Bacteria(100);Bacteroidetes(100);Bacteroidia(100);Flavobacteriales(100);Weeksellaceae(100);Cloacibacterium(100);	808	278	2374	173	0	268	175	607	419	0	759	871	235	4	933	64	754	297	1494	213	787	11	481	218	811	939	0	971	433	31	3079	161	1363	851	3539	141	774	4	138	1	1458	732	8	434
Bacteria(100);Firmicutes(100);Clostridia(100);Clostridiales(100);Ruminococcaceae(100);Faecalibacterium(100);	807	310	164	821	0	501	121	419	566	680	222	2774	439	1514	26	680	277	2168	120	272	292	1745	109	494	253	197	1	576	516	0	157	451	1420	663	6	1133	255	412	98	0	1209	1	1	0
Bacteria(100);Proteobacteria(100);Alphaproteobacteria(100);Rhodobacterales(100);Rhodobacteraceae(100);Rhodobacteraceae_unclassified(100);	671	222	520	76	327	171	335	141	1061	3916	625	46	504	33	178	694	1495	429	743	241	378	263	219	639	385	1375	0	1024	373	157	1631	341	1670	199	248	560	627	230	74	6	707	240	44	601
Bacteria(100);Proteobacteria(100);Alphaproteobacteria(100);Sphingomonadales(100);Sphingomonadaceae(100);Sphingobium(100);	280	84	715	70	289	882	403	421	150	114	1553	225	1347	489	150	376	1418	147	674	658	1675	101	101	1356	1050	283	3119	372	324	11	705	1029	592	3325	696	3142	1965	111	125	172	99	1153	19	2
Bacteria(100);Actinobacteria(100);Actinobacteria(100);Micrococcales(100);Micrococcaceae(100);Micrococcaceae_unclassified(100);	128	535	539	28	226	221	115	460	361	619	257	62	3914	1281	282	1687	1136	1347	765	1983	186	22	256	2034	460	1264	0	1389	168	138	327	1471	446	741	226	1131	1153	1210	101	17	427	243	8	32
Bacteria(100);Bacteroidetes(100);Bacteroidia(100);Flavobacteriales(100);Flavobacteriaceae(100);Flavobacterium(100);	1087	133	421	0	64	235	643	1387	649	2277	590	216	396	253	199	8	489	7	231	168	1194	91	567	125	128	380	0	88	562	3236	258	201	975	1216	94	367	171	43	221	123	1737	325	3	220
Bacteria(100);Firmicutes(100);Bacilli(100);Bacillales(100);Bacillaceae(100);Anoxybacillus(100);	86	854	133	11916	0	42	414	0	0	842	1	0	10	110	564	0	4997	184	1682	553	0	0	35	0	202	1039	0	243	315	27	703	215	146	739	369	0	576	0	21	0	278	176	1	0
Bacteria(100);Actinobacteria(100);Actinobacteria(100);Micrococcales(100);Micrococcaceae(100);Rothia(100);	336	115	649	456	0	230	0	106	95	432	0	227	4	1051	141	287	238	808	57	446	834	1185	20	511	97	544	0	136	285	100	115	301	956	694	70	192	113	298	70	8	1139	889	3	82
Bacteria(100);Actinobacteria(100);Actinobacteria(100);Bifidobacteriales(100);Bifidobacteriaceae(100);Bifidobacterium(100);	407	195	591	622	386	632	172	132	226	262	606	1678	283	1081	167	531	133	1168	103	1091	153	2531	110	1453	34	445	0	518	64	139	10	799	446	159	155	1446	253	454	54	0	1099	9	4	2
Bacteria(100);Firmicutes(100);Clostridia(100);Clostridiales(100);Ruminococcaceae(100);Subdoligranulum(100);	568	18	123	234	1068	639	12	462	399	0	452	1137	319	779	1	233	61	898	114	373	821	1057	85	248	93	0	0	294	1231	81	0	311	1474	512	54	103	278	166	81	0	1613	0	1	0
Bacteria(100);Firmicutes(100);Clostridia(100);Clostridiales(100);Lachnospiraceae(100);Lachnospiraceae_NK4A136_group(100);	99	46	1227	0	131	245	454	355	23	71	301	38	258	56	549	1972	466	226	560	3212	589	0	806	313	2217	685	0	1402	388	255	787	1273	812	339	516	1180	473	2553	17	124	621	366	36	52
Bacteria(100);Proteobacteria(100);Gammaproteobacteria(100);Pseudomonadales(100);Pseudomonadaceae(100);Pseudomonadaceae_unclassified(100);	207	782	217	10	7	213	57	25	99	173	1353	368	551	256	556	34	222	9	283	4	500	264	155	12	634	259	0	84	258	93	77	168	4369	727	2759	53	414	21	31	3624	124	34	8	34
Bacteria(100);Bacteroidetes(100);Bacteroidia(100);Bacteroidales(100);Rikenellaceae(100);Alistipes(100);	406	0	1599	146	0	528	72	0	442	0	241	341	595	153	68	97	0	120	525	1925	3	172	60	359	3321	17	0	1623	21	73	167	1542	312	596	4	833	327	4400	48	56	562	0	29	0
Bacteria(100);Firmicutes(100);Clostridia(100);Clostridiales(100);Ruminococcaceae(100);Ruminococcaceae_unclassified(100);	431	1	1568	242	181	342	271	1147	266	14	353	424	231	395	16	684	325	999	227	1193	194	631	83	330	741	303	0	1053	245	145	254	364	536	579	561	662	448	1637	86	14	900	163	4	5
Bacteria(100);Actinobacteria(100);Actinobacteria(100);Actinomycetales(100);Actinomycetaceae(100);Actinomyces(100);	508	446	678	170	103	382	597	974	204	84	1323	365	50	255	117	573	0	175	154	774	793	0	155	419	205	394	0	322	284	194	109	394	809	283	125	530	1095	351	155	0	460	93	2	35
Bacteria(100);Firmicutes(100);Negativicutes(100);Selenomonadales(100);Acidaminococcaceae(100);Acidaminococcus(100);	94	0	149	582	0	0	0	0	44	0	257	2267	1	2652	0	371	0	1927	0	419	0	2319	0	1111	0	0	0	335	46	49	0	560	0	4	0	888	0	327	0	0	105	0	2	0
Bacteria(100);Proteobacteria(100);Gammaproteobacteria(100);Betaproteobacteriales(100);Neisseriaceae(100);Neisseria(100);	105	83	321	2	0	240	476	0	253	0	413	245	465	0	0	6434	291	122	252	1848	144	0	94	480	149	421	0	288	90	248	56	756	566	381	0	667	154	488	34	54	367	402	0	63
Bacteria(100);Firmicutes(100);Clostridia(100);Clostridiales(100);Ruminococcaceae(100);Ruminococcus_2(100);	492	0	812	112	7	198	90	2422	684	0	336	813	252	271	0	75	134	622	149	127	929	330	66	202	40	0	0	259	530	15	0	21	979	0	0	312	567	92	163	0	2227	0	0	0
Bacteria(100);Bacteroidetes(100);Bacteroidia(100);Flavobacteriales(100);Weeksellaceae(100);Weeksellaceae_unclassified(100);	382	208	60	44	1	377	171	745	415	358	253	337	8	183	584	412	580	258	1202	326	340	286	648	352	959	651	0	493	283	36	323	2	767	568	1631	351	115	117	37	117	850	382	6	4
Bacteria(100);Actinobacteria(100);Actinobacteria(100);Corynebacteriales(100);Corynebacteriaceae(100);Lawsonella(100);	52	223	273	262	1745	461	323	518	19	0	368	1	427	929	0	164	504	342	107	885	418	0	0	822	166	777	0	203	250	62	95	584	194	428	109	482	546	261	15	19	257	22	11	236
Bacteria(100);Proteobacteria(100);Alphaproteobacteria(100);Rhizobiales(100);Rhizobiales_unclassified(100);Rhizobiales_unclassified(100);	362	177	254	49	39	206	77	329	252	934	71	1	376	25	438	85	354	212	584	99	215	346	576	153	1783	758	33	125	200	53	855	27	352	1212	602	0	450	39	84	1	152	0	8	85
Bacteria(100);Firmicutes(100);Clostridia(100);Clostridiales(100);Lachnospiraceae(100);Lachnospiraceae_UCG-001(100);	122	159	1734	0	0	106	170	87	0	0	240	0	251	0	89	352	176	0	367	4306	130	286	137	155	801	53	0	1447	0	12	915	1897	366	212	0	456	416	1886	23	3	84	0	18	0
Bacteria(100);Firmicutes(100);Bacilli(100);Bacillales(100);Bacillaceae(100);Bacillaceae_unclassified(100);	2	14	396	6416	0	12	221	5	0	39	0	194	56	2	16	1	433	1	1632	219	219	0	119	65	166	75	0	73	12	1	467	113	89	16	20	12	254	0	26	31	1019	323	0	259
Bacteria(100);Proteobacteria(100);Alphaproteobacteria(100);Rhizobiales(100);Rhizobiaceae(100);Rhizobiaceae_unclassified(100);	357	318	99	36	0	330	81	180	552	248	1322	281	224	103	1276	24	473	271	135	46	404	139	534	105	1480	600	0	176	82	50	229	1	385	1041	288	0	757	0	47	0	159	0	8	139
Bacteria(100);Proteobacteria(100);Gammaproteobacteria(100);Betaproteobacteriales(100);Rhodocyclaceae(100);Methyloversatilis(100);	317	0	0	87	0	225	329	0	431	0	0	0	0	97	0	16	0	0	0	3	1294	0	74	0	368	0	6711	0	380	0	0	0	290	0	1	118	0	0	118	0	0	1936	2	0
Bacteria(100);Cyanobacteria(100);Oxyphotobacteria(100);Oxyphotobacteria_unclassified(100);Oxyphotobacteria_unclassified(100);Oxyphotobacteria_unclassified(100);	110	11	257	401	8	25	420	61	96	420	147	1099	21	11	115	8	543	2	12	8	279	4	8	3	137	14	0	115	63	82	284	3	748	11	4	5	293	6	115	5	521	61	3	5
Bacteria(100);Proteobacteria(100);Alphaproteobacteria(100);Caulobacterales(100);Caulobacteraceae(100);Caulobacteraceae_unclassified(100);	255	27	0	116	312	430	176	5	403	168	0	1	0	17	239	106	282	120	138	0	1086	0	109	0	134	405	1432	153	175	16	263	237	549	2298	10	138	632	0	22	0	137	67	5	1
Bacteria(100);Proteobacteria(100);Alphaproteobacteria(100);Alphaproteobacteria_unclassified(100);Alphaproteobacteria_unclassified(100);Alphaproteobacteria_unclassified(100);	53	42	40	39	42	170	129	70	153	260	20	2698	40	103	152	15	68	421	132	1	56	19	139	95	374	297	239	69	19	23	348	12	592	119	410	66	285	33	66	16	425	414	2	4
Bacteria(100);Firmicutes(100);Bacilli(100);Lactobacillales(100);Lactobacillaceae(100);Lactobacillaceae_unclassified(100);	455	1194	153	3	182	211	187	365	501	438	11	455	76	8	14	0	196	89	153	11	459	425	61	100	79	8	0	5	199	689	103	3	753	687	7	1	393	0	102	42	151	242	17	224
Bacteria(100);Firmicutes(100);Erysipelotrichia(100);Erysipelotrichales(100);Erysipelotrichaceae(100);Turicibacter(100);	47	0	552	46	40	0	48	0	26	0	0	0	0	0	253	135	0	49	311	1295	0	0	480	378	878	414	0	1320	155	161	269	3383	402	0	88	518	360	851	19	1	0	0	4	0
Bacteria(100);Bacteroidetes(100);Bacteroidia(100);Chitinophagales(100);Chitinophagaceae(100);Chitinophagaceae_unclassified(100);	272	1	66	0	0	757	331	0	159	0	0	38	291	0	63	0	607	0	38	0	1191	2	67	0	26	0	6111	20	326	0	0	0	41	0	2	36	64	0	116	0	27	1435	2	0
Bacteria(100);Proteobacteria(100);Gammaproteobacteria(100);Betaproteobacteriales(100);Neisseriaceae(100);Neisseriaceae_unclassified(100);	63	0	162	126	0	20	69	0	54	0	250	60	580	0	0	965	31	54	247	3392	30	0	34	59	19	535	0	118	48	45	223	204	245	259	58	260	16	49	20	8	643	343	0	47
Bacteria(100);Bacteroidetes(100);Bacteroidia(100);Bacteroidales(100);Prevotellaceae(100);Prevotella_9(100);	54	0	0	0	0	120	101	151	15	59	124	0	879	0	261	160	1207	29	137	0	99	0	0	272	125	168	0	1628	88	42	619	33	243	0	16	13	1467	91	0	0	707	0	7	0
Bacteria(100);Bacteroidetes(100);Bacteroidia(100);Bacteroidales(100);Prevotellaceae(100);Prevotella_7(100);	259	231	105	74	608	769	0	0	77	1473	247	62	0	160	0	279	0	0	208	0	0	190	0	117	0	1	0	102	557	67	467	1	99	161	25	0	96	41	98	21	507	322	0	0
Bacteria(100);Firmicutes(100);Bacilli(100);Bacillales(100);Bacillales_unclassified(100);Bacillales_unclassified(100);	38	19	116	6027	26	10	116	107	13	22	50	27	34	7	93	67	408	5	168	78	475	16	17	63	103	26	0	135	7	44	270	70	110	263	115	50	18	42	28	275	765	177	0	17
Bacteria(100);Proteobacteria(100);Gammaproteobacteria(100);Betaproteobacteriales(100);Burkholderiaceae(100);Tepidicella(100);	175	95	0	80	0	262	335	0	227	7	0	307	351	81	415	38	868	43	296	24	241	0	250	156	749	434	0	166	356	6	245	89	158	0	2925	80	69	5	28	0	0	649	4	0
Bacteria(100);Firmicutes(100);Bacilli(100);Lactobacillales(100);Enterococcaceae(100);Enterococcaceae_unclassified(100);	7	0	357	403	0	16	0	0	1	12	617	2	515	171	0	23	207	58	289	0	25	53	12	0	213	4	0	320	31	5	1769	73	516	353	48	0	3	0	0	17	0	0	0	0
Bacteria(100);Proteobacteria(100);Gammaproteobacteria(100);Xanthomonadales(100);Xanthomonadaceae(100);Stenotrophomonas(100);	426	0	0	0	731	179	86	594	216	0	1675	0	0	230	159	1	2	172	324	0	279	0	161	82	38	589	0	262	0	101	28	0	115	65	0	0	244	45	35	2242	101	0	10	0
Bacteria(100);Proteobacteria(100);Gammaproteobacteria(100);Betaproteobacteriales(100);Burkholderiaceae(100);Massilia(100);	387	0	0	48	95	312	211	228	0	42	311	1	144	33	204	344	0	0	268	0	484	0	178	103	758	2942	0	37	46	170	300	1	145	427	0	207	263	74	66	0	108	152	2	84
Bacteria(100);Firmicutes(100);Bacilli(100);Bacillales(100);Family_X(100);Thermicanus(100);	102	0	0	8638	0	0	0	0	0	21	0	0	0	0	31	0	0	0	59	0	0	1	0	0	0	0	0	0	39	0	0	0	13	0	0	0	0	0	0	0	247	0	0	0
Bacteria(100);Proteobacteria(100);Gammaproteobacteria(100);Pseudomonadales(100);Moraxellaceae(100);Moraxella(100);	103	0	0	0	321	267	56	0	2394	0	0	0	0	0	0	0	0	0	0	36	168	0	0	0	0	0	0	0	0	57	0	0	19	0	0	27	0	0	0	0	105	0	0	0
Bacteria(100);Deinococcus-Thermus(100);Deinococci(100);Deinococcales(100);Deinococcaceae(100);Deinococcaceae_unclassified(100);	125	0	0	0	0	132	6	0	91	0	0	211	103	4	432	36	215	27	148	30	17	0	430	130	343	331	0	191	53	0	101	117	43	0	3020	145	159	0	18	0	19	171	3	15
Bacteria(100);Firmicutes(100);Clostridia(100);Clostridiales(100);Lachnospiraceae(100);A2(100);	14	0	0	69	0	0	0	0	0	0	0	0	1	0	0	226	81	0	225	2060	0	0	0	140	784	0	0	710	0	0	0	797	0	9	0	664	0	966	0	0	0	0	12	0
Bacteria(100);Firmicutes(100);Bacilli(100);Bacilli_unclassified(100);Bacilli_unclassified(100);Bacilli_unclassified(100);	31	48	177	1616	70	35	15	43	7	46	26	109	29	115	7	9	10	63	18	6	124	269	32	14	36	16	0	24	41	13	21	9	89	53	1	19	20	11	7	0	128	35	2	11
Bacteria(100);Proteobacteria(100);Gammaproteobacteria(100);Alteromonadales(100);Pseudoalteromonadaceae(100);Pseudoalteromonas(100);	0	0	3133	0	0	0	0	0	0	0	0	0	0	0	0	0	0	0	0	0	64	0	0	0	0	0	0	0	0	15	0	0	0	0	0	0	0	0	10	0	0	0	0	0
Bacteria(100);Proteobacteria(100);Gammaproteobacteria(100);Betaproteobacteriales(100);Hydrogenophilaceae(100);Tepidiphilus(100);	0	0	0	1836	0	0	0	0	0	0	0	0	0	0	0	0	54	0	0	368	0	0	127	0	0	0	0	0	0	0	1	0	551	0	0	0	0	0	13	0	113	0	0	0
Bacteria(100);Firmicutes(100);Bacilli(100);Bacillales(100);Staphylococcaceae(100);Nosocomiicoccus(100);	0	331	0	0	0	0	0	0	0	0	0	0	0	0	0	0	0	0	0	0	0	0	2560	121	216	0	0	0	0	0	0	109	0	231	0	109	0	0	0	0	0	0	0	0
Bacteria(100);Firmicutes(100);Bacilli(100);Bacillales(100);Bacillaceae(100);Geobacillus(100);	0	0	68	2380	0	0	0	0	0	0	0	0	254	0	0	0	25	0	341	0	0	0	0	0	28	148	0	0	0	0	0	0	278	0	0	0	0	0	7	0	0	0	0	0
Bacteria(100);Firmicutes(100);Bacilli(100);Bacillales(100);Bacillaceae(100);Caldibacillus(100);	32	0	0	0	0	0	2797	0	0	0	0	0	0	0	0	0	0	0	197	0	292	0	0	0	0	0	0	0	0	0	0	0	105	0	0	0	0	0	0	0	0	0	0	0
Bacteria(100);Firmicutes(100);Bacilli(100);Lactobacillales(100);Aerococcaceae(100);Facklamia(100);	0	0	5	0	0	0	0	0	1	0	0	0	0	0	0	0	0	0	0	0	0	0	2226	155	0	232	0	65	0	0	0	184	32	0	0	0	0	227	0	0	0	0	1	0
Bacteria(100);Bacteroidetes(100);Bacteroidia(100);Cytophagales(100);Cytophagaceae(100);Cytophaga(100);	13	0	0	0	0	0	6	3	3	89	15	0	0	0	0	0	49	0	0	0	131	0	0	0	0	0	0	0	0	2695	0	0	69	0	0	0	0	0	27	14	101	0	0	0
Bacteria(100);Proteobacteria(100);Gammaproteobacteria(100);Betaproteobacteriales(100);Neisseriaceae(100);Kingella(100);	0	0	81	0	0	0	0	0	0	1287	0	0	0	0	0	45	0	0	0	588	126	0	0	0	0	0	0	67	245	0	0	82	40	0	0	0	0	0	2	0	0	0	0	0
Bacteria(100);Proteobacteria(100);Gammaproteobacteria(100);Betaproteobacteriales(100);Burkholderiaceae(100);Corticibacter(100);	0	0	0	0	0	0	0	0	0	0	0	0	0	0	0	0	0	0	0	2289	0	0	0	0	0	0	0	0	0	0	0	0	0	0	0	0	0	0	0	0	0	0	0	0
Bacteria(100);Actinobacteria(100);Thermoleophilia(100);Gaiellales(100);uncultured(100);uncultured_ge(100);	0	0	0	41	0	0	0	0	0	1228	0	0	0	0	0	0	85	0	0	0	0	0	0	0	0	0	0	0	0	0	38	0	23	604	0	0	0	0	0	0	0	0	0	0
Bacteria(100);Firmicutes(100);Bacilli(100);Bacillales(100);Bacillaceae(100);Aeribacillus(100);	0	0	0	988	0	0	0	0	0	0	0	0	0	0	0	0	0	0	76	0	0	0	0	0	1	0	0	0	0	0	0	0	0	0	0	0	0	0	0	0	208	0	0	0
