# Supplementary material for: Maternal and placental microbiome and immune crosstalk in pregnancies with small-for-gestational-age fetuses – a pilot case-control study
Source: Front Cell Infect Microbiol. 2025 Jun 23;15:1596588. doi: 10.3389/fcimb.2025.1596588 (PMC12229884; doi:10.3389/fcimb.2025.1596588)
Supplement: Supplementary file 4 [file Table2.xlsx]

## Sheet: Host-diet taxon sets
Supplementary Table 2. Functional enrichment analysis of stool microbiota using MicrobiomeAnalyst.
	Raw p	p adj
Arabinoxylan oligosaccharides; Obesity (increase)	1.1e-07	2.43e-05
High-Fat (decrease)	4.16e-05	0.00334
Omega-3; Health (increase)	4.55e-05	0.00334
Alkaline electrolyzed water (decrease)	0.000132	0.00483
Galactooligosaccharides (decrease)	0.000132	0.00483
High-sucrose diet (increase)	0.000132	0.00483
Arabinoxylan oligosaccharides; Obesity (decrease)	0.000344	0.0084
Dietary Fiber; Obesity (absent)	0.000344	0.0084
Higher-fat diet; Health (increase)	0.000344	0.0084
Food restriction (increase)	0.000759	0.0152
Inulin-type fructan prebiotic; Higher-fiber dietary (increase)	0.000759	0.0152
Dextran Sulfate (decrease)	0.00115	0.0212
Fructo-oligosaccharide-shitake high diet (increase)	0.00154	0.0241
fructooligosaccharide(14 days); Health (decrease)	0.00154	0.0241
Mediterranean(energy restricted); Metabolic Syndrome (decrease)	0.0018	0.0264
high-amylose maize type 2 resistant starch	0.0045	0.0619
Ketogenic; Drug Resistant Epilepsy (decrease)	0.00861	0.0781
Fatty Acids; Obesity (present)	0.00861	0.0781
Increase uptake whole-grain (increase) (Increase)	0.00861	0.0781
High-Fat (increase)	0.00892	0.0781
Mediterranean; Cardiovascular Diseases(risk) (increase)	0.00923	0.0781
Extract of camu camu; Ascorbic Acid; Obesity (decrease)	0.00923	0.0781
Freeze-dried lingonberries; Batch1; Diet	0.00923	0.0781
garcinol; Diet	0.00923	0.0781
Glycyrrhizic Acid; Non-alcoholic Fatty Liver Disease (decrease)	0.00923	0.0781
High-sucrose diet (decrease)	0.00923	0.0781

## Sheet: Microbiome-intrinsic taxon sets
	Raw p	p adj
Butyrate producers	0.022	1
Indole producers	0.896	1
