# Supplementary material for: Maternal and placental microbiome and immune crosstalk in pregnancies with small-for-gestational-age fetuses – a pilot case-control study
Source: Front Cell Infect Microbiol. 2025 Jun 23;15:1596588. doi: 10.3389/fcimb.2025.1596588 (PMC12229884; doi:10.3389/fcimb.2025.1596588)
Supplement: Supplementary file 5 [file Table3.xlsx]

## Sheet: Arkusz1
Supplementary Table 3. Bacteria at the genus level differentiating fetal placenta of tested and control samples.
shortName	baseMean	log2FoldChange	lfcSE	stat	pvalue	padj	reject	df	meanControl	meanTest
Dechloromonas	62.8509	6.76489	1.92897	3.50699	0.00221893	0.791594	FALSE	20	2516.73	1300.36
Methyloversatilis	42.3498	4.82269	1.85957	2.59345	0.0173713	0.867844	FALSE	20	616.909	311.364
Rhodocyclaceae_unclassified	1829.02	4.8041	1.61236	2.97954	0.00740909	0.867844	FALSE	20	13422.1	6571.09
Dorea	29.9466	4.52966	1.31517	3.44417	0.00256595	0.791594	FALSE	20	23.0909	206.091
Parabacteroides	50.9865	3.88368	1.51338	2.56623	0.0184221	0.867844	FALSE	20	74.1818	181.727
Sediminibacterium	26.0846	3.60474	1.31952	2.73185	0.0128488	0.867844	FALSE	20	93.4545	40.2727
Fusicatenibacter	25.1302	3.03606	1.24615	2.43636	0.0243097	0.867844	FALSE	20	14.4545	44.3636
Capnocytophaga	12.6148	2.89445	1.15282	2.51076	0.0207509	0.867844	FALSE	20	0.181818	50.4545
Chloroplast_ge	40856	2.7717	1.24829	2.22039	0.0381085	0.867844	FALSE	20	7242.55	35437.3
Candidatus_Falkowbacteria_ge	10.8977	2.58909	0.88505	2.92536	0.00836613	0.867844	FALSE	20	0	25.8182
Gluconacetobacter	10.8977	2.34121	1.03463	2.26284	0.0349288	0.867844	FALSE	20	0	36
Duganella	10.8977	2.22718	0.900009	2.47462	0.0224139	0.867844	FALSE	20	0	18
Microlunatus	14.6023	2.19309	0.902531	2.42993	0.0246425	0.867844	FALSE	20	1.09091	17.7273
Erysipelotrichaceae_unclassified	12.0423	2.06425	0.890367	2.31843	0.0311333	0.867844	FALSE	20	0.0909091	50.2727
Lactobacillaceae_unclassified	1006.81	1.67552	0.74028	2.26336	0.0348916	0.867844	FALSE	20	128.273	277.091
Bacteria_unclassified	21201.3	-1.11129	0.464155	-2.39423	0.0265694	0.867844	FALSE	20	1533.73	841.364
Bacteroidetes_unclassified	23.9495	-1.27534	0.565927	-2.25354	0.0356038	0.867844	FALSE	20	1.45455	0.0909091
Promicromonosporaceae_unclassified	23.3301	-1.38163	0.656222	-2.10543	0.0480922	0.867844	FALSE	20	4.36364	0
Aeromonadaceae_unclassified	46.9211	-1.51712	0.720701	-2.10506	0.0481275	0.867844	FALSE	20	7.63636	1.72727
Cytophagales_unclassified	28.8666	-1.54475	0.718692	-2.14939	0.0440239	0.867844	FALSE	20	4.36364	0.0909091
Chishuiella	27.2217	-1.60419	0.765254	-2.09629	0.0489797	0.867844	FALSE	20	15.4545	0
Bacteroidia_unclassified	1021.16	-1.69782	0.803324	-2.1135	0.0473206	0.867844	FALSE	20	123.818	49.1818
Clostridia_unclassified	159.896	-2.17453	0.955587	-2.27559	0.0340225	0.867844	FALSE	20	31.0909	8.36364
Gemmobacter	53.3275	-2.43023	1.16249	-2.09053	0.0495464	0.867844	FALSE	20	28.5455	0.0909091
Pseudoclavibacter	80.5592	-2.64876	1.16125	-2.28095	0.033648	0.867844	FALSE	20	31.4545	2.36364
Novosphingobium	460.471	-3.24667	1.19724	-2.71179	0.013427	0.867844	FALSE	20	78.9091	8.72727
