# Supplementary material for: Maternal and placental microbiome and immune crosstalk in pregnancies with small-for-gestational-age fetuses – a pilot case-control study
Source: Front Cell Infect Microbiol. 2025 Jun 23;15:1596588. doi: 10.3389/fcimb.2025.1596588 (PMC12229884; doi:10.3389/fcimb.2025.1596588)
Supplement: Supplementary file 6 [file Table4.xlsx]

## Sheet: correlation values
Supplementary Table 4. Correlations between taxa abundance and variables.
	Alanina_ng_ml	Glicyna	Valina	Leucyna	Izoleucyna	Prolina	Metionina	Fenyloalanina	Formic_ng_ml	Acetic	Propanoic	Isobutyric	Butyric	Pentanoic	Hexanoic	BLC..CXCL13...CXCL13.	SDF.1..CXCL12...CXCL12..	TNF.α.	MCP.1..CCL2...CCL2.	IL.6.	IL.10.	IFN.γ.	IL.8..CXCL8.	lymph.	CD4.lymph	CD4.CD25hi.CD4	FoxP3.CD4.CD25.	FoxP3..CD4	CD3.lymp	CXCR3.CD8..CD3	CXCR3.CD8.	WBC	WBC.mL	lymph..mL	CD4...mL	CD4.CD25hi..mL	CD4.CD25.FoxP3..mL	CD3..mL	CD8.CXCR3...mL	CXCR3..CD8
16 Subgroup_6_fa	-0.0335632	0.0872644	-0.0604138	-0.0763563	0.12754	-0.174529	-0.062931	0.102368	0.0276897	0.0763563	0.105724	0.0671264	0.0637701	0.0889425	0.197184	-0.0562184	-0.40108	-0.00160653	0.0461494	-0.0610201	-0.343284	-0.0314356	-0.188154	-0.261941	0.214805	0.408717	0.0511404	0.0587932	0.151077	0.06302	-0.292496	0.216483	0.216483	-0.0637701	0.0578965	0.222356	0.186276	0.103207	0.0427931	0.29401
27 Ilumatobacteraceae	-0.106882	0.0422914	-0.0668973	-0.182237	-0.282199	0.114571	-0.289888	-0.257593	0.349865	0.0253748	-0.0192233	-0.186851	-0.119185	-0.146866	-0.0638215	0.276047	0.0684351	-0.0539817	0.0315263	0.151079	0.00893711	0.015785	0.0323296	-0.151566	0.0592079	-0.0231203	-0.407533	-0.558151	-0.156138	-0.37192	-0.175615	0.0853517	0.0853517	-0.200692	-0.103806	-0.163783	-0.43291	-0.171472	-0.372933	-0.0115471
29 Microtrichales_unclassified	-0.051213	0.176855	0.164564	0.0102426	-0.0757952	-0.089452	-0.112669	0.021168	0.316155	0.127691	0.0730638	-0.451357	0.0307278	-0.201438	-0.351662	0.299767	-0.0238994	0.0165602	0.262893	0.0348476	-0.0825391	-0.029437	0.113969	-0.08472	0.145445	-0.0807577	-0.00773615	-0.0472519	-0.180321	0.354895	-0.161424	-0.284744	-0.284744	-0.309326	-0.228751	-0.253333	-0.287475	-0.223289	0.275184	0.435461
32 Actinobacteria_unclassified	-0.106719	-0.23546	-0.12253	0.0378317	0.0242801	-0.0909091	0.0321852	0.0412196	-0.0231508	0.229814	0.451158	0.162055	0.34952	0.237719	0.00508187	0.0660644	0.127047	0.193878	0.147374	0.131114	0.103692	0.187781	0.124458	0.0988701	0.173348	0.0152802	0.351948	0.261379	-0.0920644	-0.0593724	-0.19853	0.079616	0.079616	0.119142	0.165443	0.116883	0.156409	0.0841333	-0.113495	0.0525721
33 Actinomycetaceae	-0.0982773	0.0242869	0.170573	0.0141203	0.0338887	0.0666478	0.00790737	0.0689071	-0.118046	-0.4061	-0.297091	-0.266591	-0.213499	-0.188082	-0.331545	-0.0146851	0.166055	0.0212677	-0.018074	-0.0684577	-0.153941	0.129281	-0.137447	0.20599	-0.193166	0.0404756	0.271517	0.205854	0.0141243	0.447964	-0.0981613	-0.262073	-0.262073	0.146851	0.0248517	0.0943236	0.07512	0.0869811	0.381813	0.411083
34 Bifidobacteriaceae	0.0107284	0.0355731	0.226426	0.0457369	-0.0095991	0.212874	0.0468662	0.106719	0.340486	0.083004	0.236589	0.0750988	0.133823	0.124788	-0.136081	-0.238848	-0.159797	0.526137	-0.221909	0.074922	0.0354391	0.20285	0.124458	0.248023	0.00395257	0.0339559	0.0961039	-0.110533	0.218582	0.115918	-0.0752264	0.156409	0.156409	0.299831	0.256917	0.241107	0.0920384	0.342744	0.160926	0.0944037
35 Corynebacteriaceae	-0.262564	-0.343874	-0.124788	-0.0265387	0.00621118	-0.199322	-0.0525127	-0.0220215	-0.127047	0.0841333	0.230943	0.175607	0.345003	0.329193	-0.0807453	-0.0604178	0.00508187	0.15712	-0.0479955	0.00720404	-0.00065628	0.024342	-0.156113	0.0316384	-0.212874	0.0265988	0.527273	0.394019	-0.0559164	0.280464	-0.172512	-0.217391	-0.217391	-0.0321852	-0.0909091	-0.0976849	0.0988142	-0.027668	0.134952	0.256077
36 Corynebacteriales_unclassified	-0.0931677	-0.245624	-0.0525127	0.0197628	0.0638058	0.127047	0.012987	-0.0208922	-0.147374	0.000564653	0.223038	0.224167	0.212874	0.0909091	-0.0513834	0.0434783	0.0976849	0.038199	0.00282326	-0.0965342	0.00262512	0.129244	-0.0582725	0.40452	0.137211	-0.0458405	0.3	0.156047	0.146286	-0.196777	-0.125566	-0.0988142	-0.0988142	0.350649	0.302089	0.230943	0.245624	0.269339	-0.178995	-0.133974
37 Dietziaceae	0.0369195	0.147678	-0.0201379	-0.031046	0.157747	-0.124184	-0.0427931	0.122506	-0.0226552	0.106563	0.110759	0.0872644	0.0738391	0.0637701	0.227391	0.00922988	-0.406115	-0.0690809	0.0813908	-0.0610201	-0.343284	-0.0546893	-0.188154	-0.171269	0.295356	0.378442	-0.0340936	0.00758621	0.216544	-0.012604	-0.302582	0.236621	0.236621	0.00671264	0.143483	0.272701	0.206414	0.168655	0.0125862	0.228488
38 Mycobacteriaceae	-0.458977	-0.332276	-0.340667	-0.354931	-0.194667	-0.335632	-0.459816	-0.41031	0.0797126	-0.108241	-0.0914598	-0.062931	0.0167816	-0.0167816	-0.198862	-0.10069	-0.18292	-0.0690809	0.104885	-0.28262	-0.062903	0.121436	0.0924733	0.103265	-0.271023	0.475996	0.295478	0.406811	0.114567	0.260063	-0.0109266	0.0302069	0.0302069	0.0469885	-0.0654483	0.104046	0.252563	0.0948161	0.314655	0.152885
39 Nocardiaceae	0.0331854	0.214197	0.0500798	0.0199113	0.155066	0.0271517	0.0500798	0.111624	0.208163	-0.196096	-0.26126	0.063354	-0.16472	-0.0971428	0.168341	0.0042236	-0.241952	-0.289579	0.103177	-0.281748	-0.595389	-0.0557382	-0.302116	0.0489007	0.0512866	0.367077	-0.0288627	0.0192669	0.0368161	0.0380662	0.0646704	0.188855	0.188855	0.176788	0.20575	0.321597	0.246779	0.140586	0.0693877	0.0730905
42 Cryptosporangiaceae	-0.280647	-0.157736	-0.385804	-0.247871	-0.38717	-0.493693	-0.347565	-0.302498	0.0921833	0.200072	0.0607727	-0.21646	0.0484816	-0.0375562	-0.0430189	0.0771609	-0.0361905	-0.141198	0.133154	0.242191	-0.123809	-0.178024	0.136589	-0.258942	0.129057	0.138931	-0.106759	-0.00580966	-0.181687	0.0724834	-0.151164	0.05531	0.05531	-0.310692	-0.120863	-0.18505	-0.141348	-0.208266	0.0607727	0.186626
44 Frankiales_unclassified	0.0269685	-0.051068	0.0338541	0.0545108	0.051068	-0.0556584	0.0109022	0.000573798	-0.175008	-0.0441824	-0.0958242	-0.0120497	-0.0613963	-0.122219	0.0315589	0.0602487	0.0212305	-0.268061	0.256487	-0.226942	-0.144052	-0.220859	-0.0431328	0.426572	0.331081	0.0241541	0.336036	0.408008	0.150951	0.00287305	-0.116104	0.16468	0.16468	0.553715	0.516992	0.513549	0.615685	0.41256	0.114186	0.0155101
45 Geodermatophilaceae	0.24357	0.146142	0.423011	0.289818	0.223222	0.130726	0.25282	0.242954	-0.119627	-0.107294	-0.226921	0.0659798	-0.172041	-0.0499474	0.0394646	-0.154159	-0.357648	-0.0444703	-0.0807791	-0.239164	-0.0931706	-0.288614	-0.101348	0.250803	0.0715295	-0.0466614	0.347884	0.385558	0.056438	0.265219	0.00463261	0.0610468	0.0610468	0.416228	0.312633	0.355798	0.509956	0.287351	0.294134	0.0938344
47 Sporichthyaceae	-0.10842	-0.299115	-0.10073	-0.0592079	-0.254517	-0.214533	0.0161476	-0.0745866	0.188389	0.236063	0.109958	0.306805	0.142253	0.199154	0.365244	-0.0023068	-0.069973	-0.0559446	-0.292964	-0.129496	-0.256495	-0.469604	-0.21553	0.147719	-0.0592079	-0.268195	0.132948	-0.102668	0.0238437	-0.114733	-0.106293	0.22376	0.22376	0.246828	0.222222	0.0330642	0.139177	0.185313	0.011534	-0.0577353
48 uncultured	0.258989	0.0971208	0.153954	0.125178	0.211507	0.166184	0.289923	0.268341	0.440281	0.187767	0.275535	0.19568	0.14676	0.0258989	0.145321	-0.218702	-0.379131	0.162535	-0.174098	-0.0890318	-0.162632	-0.16836	0.0215399	0.0269932	0.480568	0.0825595	-0.148149	-0.0863967	0.220922	-0.268721	0.133678	0.497834	0.497834	0.298556	0.401433	0.450353	0.316542	0.274816	-0.17122	-0.234794
49 Kineosporiaceae	0.174529	0.210609	0.214805	0.186276	0.179563	-0.0805517	0.0444713	0.121667	0.106563	0.205575	0.0260115	-0.0344023	0.212287	0.0251724	-0.0679655	0.114115	-0.195506	-0.0690809	0.140965	-0.28262	-0.087284	-0.211867	-0.188154	0.129291	-0.108241	0.0210245	0.210244	0.33	0.00419659	0.399967	0.168101	-0.0662873	-0.0662873	-0.010908	-0.10908	-0.083069	0.0956552	0.00503448	0.443873	0.127684
52 Brevibacteriaceae	0.043861	-0.00526332	0.0637446	0.0263166	0.0976638	0.292991	0.090646	0.121056	0.23451	0.145618	0.378374	0.213457	0.300009	0.238019	-0.0777802	-0.114039	-0.0567269	0.320982	-0.163163	0.0462598	0.0183522	0.102645	-0.216079	-0.0397898	-0.0859675	0.0937822	0.0324591	-0.102244	0.0169644	-0.147581	0.0433497	0.0649143	0.0649143	-0.00994182	-0.0403521	0.0204685	-0.130413	-0.0146203	-0.249715	-0.0766972
53 Cellulomonadaceae	-0.0222991	-0.0392156	0.219146	0.0176855	0.046905	-0.0392156	0.05767	0.10073	-0.196078	-0.0561322	0.0376778	-0.171472	-0.0961167	-0.134563	-0.0807381	0.0653594	-0.236063	0.168815	-0.0176855	0.190321	0.0840088	-0.0276237	0.233165	0.120791	0.565166	-0.192669	0.059088	-0.0374131	0.282278	0.133214	-0.447509	-0.0976546	-0.0976546	0.174548	0.297577	0.256055	0.231449	0.251441	0.176086	0.337944
55 Dermabacteraceae	-0.493894	-0.507582	-0.476214	-0.413479	-0.32451	-0.222423	-0.472222	-0.481917	0.119196	0.032508	0.141438	0.088399	0.205884	0.163681	-0.0661567	0.0444847	0.320518	0.0385821	0.0598832	-0.019646	0.0497147	0.118248	0.019619	0.212278	-0.112923	0.150905	0.178665	0.0144697	0.154599	-0.229592	-0.130253	0.171665	0.171665	0.203603	0.14372	0.130032	0.0895397	0.204173	-0.172806	-0.0707992
56 Dermacoccaceae	-0.127691	-0.141348	-0.123594	-0.0744295	-0.111303	-0.294304	-0.0416532	-0.0307278	-0.634358	0.116766	0.0757952	0.0716981	0.111303	0.273819	0.137251	-0.0361905	0.294304	-0.0130739	0.172758	0.210828	0.0865074	-0.0497625	-0.0234898	0.14826	-0.0143396	-0.112239	0.201873	0.237998	0.063522	0.278993	-0.34542	-0.18505	-0.18505	0.107206	0.118131	0.00204852	0.0457502	0.0867206	0.26699	0.280965
58 Intrasporangiaceae	0.233536	0.121071	0.145171	0.324196	0.346	0.0441824	0.28862	0.352885	-0.271406	0.325343	0.421741	0.435512	0.497482	0.383871	0.275997	0.209436	-0.0258209	0.0644519	0.0407396	0.0292829	-0.132048	0.0789203	-0.298274	0.183145	-0.00975456	-0.0281798	0.177279	0.126509	0.0860939	0.0580355	-0.0597763	-0.0269685	-0.0269685	0.0854958	0.0866434	-0.00286899	0.0545108	0.125662	0.0694295	-0.0132123
59 Microbacteriaceae	-0.0186335	0.167702	0.0638058	-0.16996	-0.20384	-0.148504	-0.0457369	0.00846979	-0.131564	0.0728402	0.00846979	-0.129305	-0.215133	-0.000564653	0.1869	0.0479955	-0.116883	0.0800016	0.0875212	0.262227	-0.173258	-0.183724	-0.103595	-0.19548	0.190288	0.122807	-0.185714	-0.163199	-0.0717312	0.200735	-0.317874	0.221909	0.221909	-0.0287973	0.0728402	0.142857	-0.0626765	-0.0254094	0.23546	0.408706
60 Micrococcaceae	-0.214003	-0.347261	-0.137211	-0.0197628	-0.0344438	-0.243365	0.00846979	0.0434783	0.0299266	0.151892	0.317899	0.233202	0.295313	0.272727	-0.0242801	-0.225296	-0.119142	0.216221	-0.224167	-0.0331386	-0.208041	-0.00173871	-0.00935237	0.0847458	-0.0886505	0.144313	0.397403	0.281535	0.0457498	0.198473	-0.103507	0.0254094	0.0254094	0.134952	0.123659	0.116883	0.23546	0.173348	0.148504	0.128321
62 Micrococcales_unclassified	-0.254658	-0.307736	-0.224167	-0.118012	-0.123659	-0.158667	-0.142857	-0.0841333	0.132693	0.131564	0.334839	0.083004	0.282891	0.112366	-0.0988142	-0.0152456	0.0841333	0.125408	0.00621118	-0.0417834	-0.143069	0.116494	0.0460424	0.243503	0.0457369	0.153368	0.322078	0.204812	0.140073	0.00452361	-0.18948	0.127047	0.127047	0.2524	0.245624	0.223038	0.241107	0.286279	0.042349	0.100057
66 PeM15_fa	0.0315263	-0.00999614	0.0915031	0.10842	0.297577	0.0376778	0.168397	0.15148	-0.113033	-0.263744	-0.117647	0.0868895	0.0530564	0.0299884	-0.0146097	0.128412	0.265282	0.032389	-0.0499807	-0.164814	-0.040217	0.364633	-0.118542	0.139256	-0.277585	-0.00770677	0.0871281	0.0455173	-0.00615321	0.208676	0.157129	-0.160707	-0.160707	0.00384467	-0.133026	-0.0991925	-0.113033	-0.0453671	0.217608	0.0500372
67 Nocardioidaceae	0.360919	0.16009	0.301244	0.333376	0.328786	0.173861	0.257635	0.23124	0.217469	0.305834	0.249602	0.22206	0.286325	0.103857	0.113038	0.16009	-0.28403	-0.091551	0.0659867	-0.263546	0.0393476	-0.12427	-0.0482502	0.0665981	0.235831	-0.110419	-0.0820246	0.0258316	-0.235323	-0.186173	0.0471313	0.0361492	0.0361492	0.00172139	0.0384444	-0.051068	-0.0958242	-0.137138	-0.184189	-0.19244
68 Propionibacteriaceae	0.116883	0.33258	0.16996	0.0762281	0.197064	-0.0095991	0.0649351	0.134952	-0.255788	-0.0728402	-0.233202	-0.16996	-0.147374	-0.12253	0.053642	0.0265387	-0.141728	-0.291898	0.523433	-0.259346	-0.169977	-0.073026	-0.143883	0.0858757	0.309994	0.0379175	0.212987	0.336801	-0.0638238	0.297427	-0.232466	-0.368718	-0.368718	0.0197628	0.0717109	0.0897798	0.164314	-0.042349	0.23546	0.329565
69 Propionibacteriales_unclassified	0.450172	0.230465	0.373727	0.422425	0.40657	0.305211	0.458099	0.359005	0.0600229	-0.0543604	-0.0951306	0.0141563	-0.0554929	-0.103624	0.197056	0.277464	0.00849381	-0.139135	0.0232164	0.0332326	0.277736	-0.0154022	0.0905423	-0.207933	0.362969	-0.517877	-0.236483	-0.246576	-0.255453	-0.36008	-0.015882	-0.0747455	-0.0747455	-0.176105	-0.0628542	-0.20102	-0.218008	-0.284826	-0.430353	-0.172903
70 Pseudonocardiaceae	-0.0871372	0.025147	-0.103512	-0.0485395	0.0169596	-0.223983	-0.180707	-0.116378	-0.0824587	-0.216966	-0.295331	-0.287143	-0.289483	-0.222814	-0.345625	-0.249715	-0.253224	-0.106745	-0.0204685	-0.0701358	-0.0842843	0.031814	0.152745	-0.410186	-0.185386	0.463049	0.0567646	0.317293	-0.290149	0.310975	0.277086	-0.166672	-0.166672	-0.400597	-0.39241	-0.14094	0.00643295	-0.330419	0.136261	0.059133
72 Nocardiopsaceae	0.0453671	-0.0776623	-0.0622836	0.00538254	-0.00845827	-0.0146097	0.0868895	0.0530564	0.289888	0.449826	0.543636	0.30988	0.446751	0.149942	0.177624	-0.00538254	-0.228373	0.214945	-0.0284506	-0.0431655	-0.108139	-0.0749787	0.0538826	0.362373	0.451364	-0.0816917	0.00608259	-0.0743912	0.34458	-0.220996	0.038512	0.239138	0.239138	0.326797	0.41138	0.26682	0.26682	0.377547	-0.011534	-0.268662
75 Actinobacteria_unclassified	0.33862	0.380522	0.316536	0.278597	0.366932	0.0973956	0.256513	0.417895	0.0741792	0.258778	0.317102	0.129672	0.342017	0.162515	0.171009	0.151756	-0.347114	0.146001	0.0130238	0.0577957	-0.17704	0.0767203	-0.226175	-0.0702551	0.291621	0.0615778	-0.163519	-0.150685	0.101954	0.111143	-0.280204	0.0520953	0.0520953	-0.105323	0.040204	0.000566254	-0.176105	0.0130238	0.123443	0.286282
76 Atopobiaceae	0.10677	0.081224	0.144107	0.149347	0.107425	-0.0373368	0.102185	0.157208	-0.019651	-0.184064	-0.176859	-0.467693	-0.0910495	-0.41136	-0.364198	0.170308	0.106115	-0.284691	0.10022	-0.278293	-0.0456796	-0.0783275	-0.0292097	-0.0399796	0.111356	-0.266218	0.149308	0.234323	-0.224084	0.28075	-0.197172	-0.549572	-0.549572	-0.270528	-0.261358	-0.332101	-0.235812	-0.30328	0.184719	0.375102
77 Coriobacteriaceae	-0.155696	0.00570316	-0.163681	-0.12604	-0.276033	-0.213869	-0.128892	-0.0570316	0.228127	0.130032	0.123188	-0.25322	-0.0473363	-0.0416331	-0.242955	-0.103798	0.147712	0.04113	0.152274	0.157896	-0.236974	-0.115613	0.0944618	-0.12925	-0.134024	0.326389	0.113728	0.240187	-0.197385	0.288417	0.17567	0.250369	0.250369	-0.0273752	-0.0142579	0.123759	0.112923	-0.023383	0.221283	0.162724
80 Eggerthellaceae	-0.0609405	-0.174374	0.0042236	0.0886956	0.184028	-0.00301686	0.170754	0.16472	0.15386	-0.21299	0.0537001	0.0102573	0.0742147	0.025945	-0.106797	0.0561136	0.174374	0.264934	-0.269707	0.11547	0.133945	0.380878	0.166817	-0.149117	-0.304703	0.00362843	0.0855682	0.016855	0.0573365	0.122053	0.189176	0.145413	0.145413	-0.104383	-0.191269	-0.0814552	-0.0114641	-0.0199113	0.0995563	0.0368473
89 uncultured	0.320683	0.403928	0.22987	0.252573	0.182572	0.175004	0.209059	0.275276	-0.311223	-0.0728395	-0.0368927	-0.0217572	-0.176896	-0.142841	0.12203	-0.0501363	-0.349062	0.0627876	0.0671637	0.313794	0.00659683	0.166034	0.118113	0.000946502	0.411496	0.159283	-0.118371	0.0384405	0.125849	-0.012315	-0.184777	0.169328	0.169328	0.142841	0.305547	0.324467	0.258249	0.207167	0.0463524	0.07671
90 67-14	0.192803	0.356829	0.0151077	0.0827325	-0.00647472	0.153954	0.00791354	0.155393	0.262586	-0.130214	-0.143883	-0.35539	-0.212946	-0.319419	-0.0920849	-0.0532366	0.0294959	-0.128099	0.104315	0.0697568	-0.0618754	0.13107	0.139322	-0.188593	0.0791354	0.18639	-0.192105	-0.0407532	0.0949894	-0.122473	-0.13656	0.297118	0.297118	-0.020863	0.0798549	0.140286	0.00647472	0.102876	-0.0942431	0.136123
91 Solirubrobacteraceae	0.0633798	0.0709475	-0.057704	0.0595959	-0.0747314	-0.226086	0.0879749	0.105002	0.195815	0.46447	0.235546	0.383117	0.326359	0.402036	0.591229	-0.057704	-0.129597	0.0144894	0.0785153	0	-0.29026	-0.257304	-0.159091	0.120206	0.169328	-0.136528	0.0618514	-0.0896945	0.0993546	-0.0502072	-0.211309	0.27906	0.27906	0.214735	0.339602	0.0974346	0.129597	0.252573	0.0728395	0.0274641
93 Thermoleophilia_unclassified	0.148692	0.183409	-0.0117906	0.172929	0.126421	0.0563328	-0.0451972	0.0563328	0.0923596	0.169653	0.0596079	0.118561	0.188649	0.040612	0.290834	0.259393	-0.150002	-0.227001	0.292799	-0.0167143	0.0277884	0.0315999	0.0108493	0.148121	0.233847	0.0502235	0.0668773	0.101935	0.265363	-0.312892	-0.258849	0.363543	0.363543	0.243017	0.332756	0.248257	0.329481	0.347167	-0.171618	-0.055085
105 Bacteria_unclassified	-0.127047	0.0931677	0.0231508	-0.1869	-0.0163749	-0.128176	-0.227555	-0.0220215	0.133823	0.150762	0.201581	-0.223038	0.214003	0.0479955	-0.210615	0.0705816	0.00395257	0.0886505	0.249012	-0.200272	-0.138475	0.103743	-0.131653	0.059322	-0.0163749	0.239389	0.0792208	0.104031	0.100537	0.386769	-0.379525	-0.13834	-0.13834	-0.0863919	-0.10559	-0.0344438	-0.232072	-0.000564653	0.38227	0.55229
107 Bacteroidaceae	-0.0604178	0.0095991	0.0750988	-0.119142	-0.114625	0.0299266	0.0197628	0.0841333	0.359684	-0.0355731	0.157538	-0.114625	-0.0705816	-0.0367024	-0.200452	-0.485037	-0.113495	0.580913	-0.269339	0.185864	-0.0977858	0.232408	0.323736	0.133333	0.221909	0.212225	-0.0584416	-0.146944	0.304434	0.178683	-0.0412897	0.33371	0.33371	0.335968	0.387916	0.451158	0.191417	0.417278	0.259176	0.152063
109 Bacteroidales_unclassified	-0.12253	0.0310559	-0.0638058	-0.256917	-0.10559	-0.133823	-0.130435	-0.00508187	0.548278	0.189159	0.230943	-0.0909091	0.149633	0.0773574	-0.175607	-0.363072	-0.369848	0.188112	-0.111237	-0.131114	-0.391143	-0.183145	-0.130214	-0.183051	0.0807453	0.458405	-0.179221	-0.063069	0.0914996	0.230704	-0.0164027	0.234331	0.234331	-0.0728402	0.00621118	0.17109	-0.0875212	-0.0107284	0.200452	0.270775
111 Barnesiellaceae	0.339563	0.074819	0.156113	0.338124	0.174098	0.210069	0.374095	0.328772	0.308628	0.146041	0.154674	0.199997	0.099279	0.0388483	0.066186	-0.319419	0.000719413	0.181818	-0.419418	-0.0890318	0.0150508	0.0103379	0.216315	-0.00035991	-0.0719413	-0.226408	-0.100937	-0.174424	0.0582889	-0.245307	0.344824	0.137408	0.137408	0.0877684	0.078416	-0.0366901	0.00503589	0.136688	-0.22086	-0.458064
117 Muribaculaceae	-0.132693	-0.0344438	-0.00282326	-0.113495	0.0118577	-0.173348	-0.132693	0.042349	0.0660644	-0.0220215	0.0175042	-0.0491248	0.0965556	0.106719	-0.0999435	-0.176736	-0.104461	0.0612625	-0.0875212	-0.158489	-0.286138	-0.00579571	-0.150357	0.0666667	-0.176736	0.348048	0.132468	0.16515	0.260943	0.364716	-0.25	0.136081	0.136081	0.150762	0.101073	0.215133	0.106719	0.245624	0.385658	0.424534
119 Porphyromonadaceae	-0.221763	-0.219984	-0.21109	-0.0509937	-0.0966508	-0.332645	-0.0693751	0.0071154	-0.034984	0.21109	0.370001	-0.0444712	0.311299	0.186779	-0.280465	-0.139343	0.0415065	0.343612	-0.0788623	0.263264	-0.0468635	0.0231274	0.0332405	-0.163747	-0.172548	0.195523	0.400329	0.384599	-0.040332	0.444748	0.174623	-0.0521796	-0.0521796	-0.203975	-0.212276	-0.101987	0.12867	-0.0521796	0.313078	0.179867
120 Prevotellaceae	0.124788	0.0762281	0.159797	0.0909091	0.172219	-0.0355731	0.115754	0.233202	0.232072	0.182383	0.341615	0.0163749	0.113495	0.0378317	-0.0581592	-0.256917	-0.36533	0.425234	-0.111237	0.0893301	-0.0813788	0.129244	0.289923	-0.00564972	0.435347	0.302774	0.0441558	0.0695709	0.227619	0.0882104	-0.0831449	0.433089	0.433089	0.246753	0.352908	0.482778	0.361942	0.364201	0.143986	0.0977954
122 Rikenellaceae	-0.171009	-0.0339752	-0.0668179	-0.164214	-0.0922994	-0.173274	-0.109287	0.00226501	0.262742	0.000566254	0.100227	-0.103624	0.033409	0.121178	-0.172707	-0.304644	-0.0990944	0.398974	-0.220273	0.260081	-0.142158	0.137167	0.102086	-0.24306	-0.0855043	0.335982	-0.104887	-0.129485	0.0979896	0.289765	0.015882	0.221405	0.221405	-0.113251	-0.0486978	0.0906006	-0.075878	0.037939	0.225935	0.260771
123 Tannerellaceae	0.243702	0.300626	0.0343911	-0.00415065	0.0628527	0.227693	0.0035577	0.111475	0.110289	0.160096	0.203382	0.160689	0.153574	0.0361699	0.139343	-0.139936	-0.0687822	0.0707659	-0.0527725	-0.00680856	-0.209507	0.0915967	-0.12503	0.318001	0.231843	0.286152	-0.404078	-0.301733	0.495846	-0.289175	-0.068899	0.463094	0.463094	0.422773	0.483254	0.462501	0.0741187	0.493927	-0.0569232	-0.172744
126 Bacteroidia_unclassified	0.0423969	0.0141323	-0.0220464	0.00734879	-0.00847937	-0.274166	0.171283	0.187111	0.123799	0.299039	0.346524	-0.227812	0.266252	0.0898813	-0.112493	-0.175806	0.0661391	0.245327	0.224421	0.220693	0.0611031	-0.136353	0.114516	-0.206448	0.522895	-0.184703	0.16775	0.270833	-0.223353	0.322106	-0.193658	-0.121538	-0.121538	-0.199548	0.00282646	-0.0830978	-0.0977954	-0.234596	0.188242	0.386531
128 Chitinophagaceae	-0.238828	-0.0285073	-0.0171044	-0.280639	-0.217289	-0.322449	-0.293309	-0.120998	0.066517	0.0386432	-0.0297743	-0.474488	-0.0893229	-0.231226	-0.446614	-0.079187	-0.0424442	-0.0388132	0.066517	-0.284499	-0.404962	-0.321865	-0.150932	-0.00697239	0.0272403	0.172066	0.164069	0.154555	0.0367531	0.589984	-0.171334	-0.361726	-0.361726	-0.138736	-0.174211	-0.0525801	-0.075386	-0.0411772	0.530236	0.548594
133 Cytophagaceae	0.114115	0.0696437	0.0327241	0.0352414	0.0956552	0.0746781	0.12754	-0.0041954	-0.0788736	-0.0167816	-0.108241	0.149356	-0.157747	-0.041954	0.18292	0.227391	0.0528621	-0.28275	0.0922988	-0.0588791	-0.185783	-0.22737	-0.188154	-0.0675841	0.0696437	0.0109328	-0.244337	-0.17069	-0.239625	-0.237796	0.409746	0.0922988	0.0922988	-0.0293678	-0.0369195	0.0385977	0.010908	-0.190471	-0.245851	-0.382213
139 Flavobacteriaceae	-0.119142	0.175607	0.00395257	-0.116883	0.0468662	-0.0321852	-0.108978	-0.0604178	-0.174478	-0.0333145	-0.129305	-0.0095991	0.0525127	0.0231508	0.0931677	0.227555	-0.0333145	-0.25442	0.485037	-0.15993	-0.300576	-0.0585367	-0.379131	0.286441	0.1869	0.0475383	0.123377	0.117685	0.125388	0.231835	-0.183258	-0.341615	-0.341615	0.0909091	0.112366	0.0807453	0.0909091	0.053642	0.244495	0.276428
142 Weeksellaceae	-0.00395257	0.17109	-0.0717109	-0.16996	-0.151892	-0.101073	-0.114625	-0.0107284	-0.128176	0.0321852	-0.0163749	-0.403727	-0.0705816	-0.225296	-0.227555	-0.0649351	0.174478	-0.263789	0.377753	-0.14264	-0.293357	-0.271819	-0.261866	0.0519774	0.359684	0.0690438	0.0441558	0.209363	-0.10675	0.207521	-0.349548	-0.291925	-0.291925	-0.0118577	0.0852626	0.0694523	-0.107849	-0.0988142	0.132693	0.429056
148 Sphingobacteriaceae	-0.00622879	-0.134768	0.0639867	0.0730467	0.0266139	0.140997	0.0526616	-0.0283127	-0.0283127	-0.155154	-0.0373727	-0.275199	-0.00622879	-0.154021	-0.287657	0.125708	0.152322	0.0256587	0.129106	0.123538	0.526513	0.0549248	0.146094	-0.128896	0.185731	-0.399262	0.241695	0.232877	-0.284906	-0.0654948	-0.196824	-0.337487	-0.337487	-0.214044	-0.19196	-0.262742	-0.153455	-0.33862	-0.236694	0.144558
149 Sphingobacteriales_unclassified	-0.0785265	0.0648698	-0.103109	-0.242408	-0.262893	-0.093549	-0.23558	-0.17549	-0.202803	-0.193244	-0.213729	-0.448626	-0.313423	-0.306595	-0.112669	0.0703325	0.168661	-0.119408	0.16593	0.217798	0.0547615	-0.0630793	-0.00782993	-0.143477	0.348931	-0.0177941	-0.192105	-0.140191	-0.0484953	-0.0335065	-0.500687	-0.0279964	-0.0279964	-0.0744295	0.0607727	0.0471159	-0.179587	-0.0826236	-0.0361905	0.404015
166 Caldilineaceae	0.106563	0.38346	0.151034	-0.073	-0.133414	0.0260115	-0.0041954	0.132575	0.130057	0.279414	0.149356	-0.0041954	-0.0142644	0.174529	0.287805	-0.143483	-0.151034	0.189571	0.225713	0.143451	-0.139459	-0.0400481	0.00481075	0.0537315	0.140965	0.164832	-0.153421	-0.135604	0.22074	0.167213	-0.364359	0.375908	0.375908	0.234942	0.31969	0.312138	0.0469885	0.305425	0.289483	0.347772
177 AKYG1722	0.326762	0.154782	0.292366	0.189178	0.223574	0.017198	0.361158	0.361158	0.326762	0.361158	0.25797	0.361158	0.25797	0.326762	0.361158	-0.361158	-0.361158	0.329278	-0.361158	-0.131651	-0.15991	-0.264785	-0.0876464	0	0.154782	-0.120659	-0.14771	-0.203365	0.223637	0.0516669	0.0861359	0.326762	0.326762	0.189178	0.223574	0.154782	0.0515939	0.223574	0.154782	-0.0860872
191 Chloroplast_fa	-0.395822	-0.157538	-0.241107	-0.335968	-0.214003	-0.339356	-0.468097	-0.378882	0.158667	-0.167702	-0.341615	-0.315641	-0.114625	-0.20271	-0.326934	0.0513834	-0.0660644	-0.491542	0.315641	-0.525895	-0.49221	-0.358175	-0.379131	0.080226	-0.1869	0.410867	0.337662	0.46554	-0.170573	0.392989	-0.0186652	-0.217391	-0.217391	-0.0254094	-0.125918	0.0378317	0.147374	-0.1214	0.317899	0.365744
198 Oxyphotobacteria_unclassified	0.094297	0.386787	0.262564	-0.000564653	0.0649351	0.226426	-0.0818746	0.0107284	0.173348	-0.260305	-0.351779	-0.391304	-0.273857	-0.428571	-0.188029	0.218521	-0.181254	-0.340908	0.394692	-0.289603	-0.258574	-0.0197054	-0.167623	0.233898	0.387916	0.0537636	-0.0987013	-0.029909	-0.0220277	0.0836868	-0.325792	-0.249012	-0.249012	0.106719	0.176736	0.157538	-0.0547713	0.00395257	0.111237	0.365744
202 Deferribacteraceae	-0.221517	-0.223195	-0.122506	-0.170333	0.114954	-0.189632	-0.140126	-0.0746781	0.143483	-0.199701	-0.102368	0.0495057	0.116632	0.0956552	-0.0964942	-0.125023	-0.10908	0.140304	-0.348218	-0.0610201	-0.152625	0.121436	-0.116527	-0.116698	-0.168655	0.212768	-0.0984926	-0.156466	0.308029	0.146627	0.0554734	0.0293678	0.0293678	-0.110759	-0.131736	-0.0201379	-0.0688046	0.0495057	0.143483	0.117604
203 Deinococcaceae	-0.0832662	-0.00285158	-0.0610239	-0.0279455	-0.0290861	-0.0593129	-0.114634	0.0273752	0.154556	0.255502	0.311963	-0.127751	0.221853	0.0923913	-0.17965	0.21558	0.1979	-0.0946354	0.205314	-0.165172	-0.0961151	0.0708315	-0.0555871	-0.238242	-0.265197	0.0974593	0.0400683	0.000328856	-0.336011	0.0805284	-0.18681	-0.266908	-0.266908	-0.418612	-0.427737	-0.399221	-0.474503	-0.366713	-0.0963835	0.240946
210 Babeliales_unclassified	-0.0511839	-0.0763563	-0.112437	-0.0528621	0.00755172	-0.242494	-0.223195	-0.0914598	-0.0654483	0.260954	0.161103	-0.10908	0.334793	0.083908	-0.404437	-0.0713218	-0.187954	-0.10978	-0.208931	-0.0995592	-0.185783	-0.421151	-0.360806	-0.30224	-0.181241	0.156843	-0.0814458	0.0512069	-0.0667257	0.248299	0.167261	-0.442195	-0.442195	-0.551276	-0.530299	-0.46569	-0.38346	-0.391011	0.0486667	0.0630022
218 Campylobacteraceae	-0.166378	-0.266598	-0.184719	-0.0917045	0.0569878	0.0157208	-0.117906	-0.187994	0.141487	0.0556778	0.120526	0.243672	0.256773	0.270528	-0.060263	-0.163758	-0.0451972	0.182687	-0.039957	-0.00501428	0.16102	-0.0225234	-0.146883	-0.0832361	-0.0753287	0.0994623	0.280885	0.19494	-0.0517622	-0.157102	0.300186	0.0327516	0.0327516	-0.0327516	-0.0903945	0.00524026	0.156553	-0.0733636	-0.29542	-0.28854
231 Bacillaceae	0.235727	0.284342	0.279819	0.240249	0.291125	0.185981	0.209723	0.291125	-0.315998	-0.211984	-0.0672697	-0.24251	-0.0243075	-0.267383	-0.193895	0.241379	0.0220464	0.014431	0.0548333	0.0894312	-0.00985534	0.185092	-0.180057	0.0384615	0.321651	-0.226629	0.0377113	-0.0299479	0.0163981	0.175488	-0.238392	-0.505936	-0.505936	-0.170153	-0.0955343	-0.157716	-0.180328	-0.111362	0.104579	0.309564
232 Bacillales_unclassified	0.0186335	0.165443	0.0479955	0.053642	-0.0479955	-0.215133	-0.0559006	0.0468662	-0.167702	-0.0863919	-0.16996	-0.308865	-0.214003	-0.110107	-0.26821	-0.0175042	-0.250141	-0.0526137	-0.0807453	0.26655	-0.155538	-0.227192	-0.179134	-0.605085	-0.282891	0.365026	0.00519481	0.234721	-0.460322	0.493074	0.147625	-0.053642	-0.053642	-0.548278	-0.511011	-0.262564	-0.157538	-0.490683	0.258046	0.360091
233 Family_X	0.485281	0.34717	0.51366	0.390684	0.381225	0.358522	0.46447	0.462578	0.0539201	0.0141895	0.11257	0.16176	-0.0425685	-0.0444605	0.0974346	-0.231762	-0.543931	0.376726	-0.358522	0.137586	0.0659683	0.107777	0.173554	0.0274485	0.430415	-0.0730045	-0.242074	-0.225838	0.193978	-0.0691533	0.0293748	0.173112	0.173112	0.176896	0.284736	0.269601	0.127706	0.216626	0.000945967	-0.125956
234 Family_XI	-0.159118	-0.0313674	-0.100376	-0.0998054	-0.133454	0.0148282	-0.103798	-0.043344	0.192767	-0.136876	-0.0268049	-0.135165	-0.168243	-0.0798443	-0.128892	0.0370706	0.345041	-0.0356703	0.0929616	-0.0793117	-0.151796	0.32723	0.187834	0.0185458	-0.366713	0.266941	-0.0256175	-0.0522881	-0.147468	0.0348385	0.00856927	0.149993	0.149993	0.0501878	-0.0336487	0.0593129	-0.0992351	0.0273752	0.0250939	0.0827894
235 Family_XII	0.000633496	-0.0297743	-0.00443447	0.0259733	0.0259733	-0.213488	0.194483	0.261634	0.261634	0.189415	0.309779	0.156473	0.212221	0.288241	0.209687	-0.374396	-0.267969	0.489208	-0.20842	0.255403	-0.0773109	0.0409647	0.132368	-0.134377	0.076653	0.205718	0.210843	0.218683	0.26044	0.296895	-0.084398	0.594852	0.594852	0.209687	0.278105	0.36426	0.394668	0.33892	0.365527	0.26954
236 Listeriaceae	-0.480269	-0.449283	-0.476826	-0.362066	-0.402232	-0.601914	-0.269111	-0.233536	-0.162385	0.0797579	0.170418	-0.19796	0.0258209	0.0154925	-0.133695	-0.14058	0.154352	-0.0812973	0.195665	-0.0527091	-0.263429	-0.194945	-0.0241251	-0.126881	-0.0200829	0.245567	0.57285	0.611349	-0.265743	0.402801	-0.299456	-0.0832006	-0.0832006	-0.0613963	-0.0476252	0.0372968	0.233536	-0.099267	0.297801	0.480812
237 Paenibacillaceae	0.469605	0.29884	0.64037	0.569023	0.628674	0.29767	0.420481	0.521069	0.0415217	0.340946	0.310536	0.436855	0.482471	0.405276	0.311705	0.333928	-0.450891	0.15004	-0.0543876	-0.107442	0.110113	-0.0396175	-0.230236	0.117029	0.0801194	-0.233283	0.106845	-0.0169278	0.14449	0.0392379	-0.195074	0.0672535	0.0672535	0.0976638	0.0754409	-0.00292407	0.0380129	0.143279	0.0473699	0.0860648
238 Planococcaceae	0.356829	0.473374	0.206472	0.217982	0.120861	0.241003	0.11079	0.197119	-0.338844	-0.078416	-0.125897	-0.235248	-0.23237	-0.18417	-0.139566	0.0266183	0.271219	-0.168503	0.25683	0.0293713	-0.00125423	0.165406	-0.0627864	-0.0698225	-0.0582725	0.124741	-0.201594	0.023927	-0.370243	0.0507904	-0.0371127	-0.194242	-0.194242	-0.13453	-0.126617	-0.101437	-0.322297	-0.23309	-0.0589919	0.0749036
240 Staphylococcaceae	-0.376623	-0.402597	-0.246753	-0.181254	-0.125918	-0.428571	-0.143986	-0.083004	0.0333145	0.172219	0.237719	0.0818746	0.215133	0.223038	0.0412196	-0.0863919	-0.0931677	-0.010811	0.0988142	-0.149844	-0.295982	-0.144893	-0.0266183	-0.0175141	0.114625	0.122241	0.487013	0.345904	-0.066083	0.214872	-0.372738	-0.0909091	-0.0909091	0.0434783	0.101073	0.0965556	0.249012	0.0626765	0.113495	0.35896
241 Thermoactinomycetaceae	0.0028379	-0.000945967	0.0444605	0.0936507	0.0879749	-0.146625	-0.0312169	0.0255411	0.383117	0.182572	0.0141895	-0.0217572	0.224194	0.0179734	0.0785153	0.407712	0.148517	-0.239076	0.116354	-0.238966	-0.29026	-0.189337	-0.159091	0.0520576	0.101218	-0.261679	-0.0383905	-0.251465	-0.0785374	-0.0653641	-0.0369554	-0.110678	-0.110678	-0.106894	-0.057704	-0.222302	-0.199599	-0.0652717	-0.0614879	0.0407226
242 Bacilli_unclassified	0.0570299	0.223038	0.134952	-0.0559006	-0.110107	0.0976849	-0.0954263	-0.0231508	0.259176	0.0694523	0.0525127	-0.210615	-0.0502541	-0.20384	-0.0818746	-0.124788	-0.232072	0.187391	0.244495	0.0187305	-0.0216573	0.0382517	0.1964	0.398305	0.619424	0.0464065	0.061039	0.0429129	0.305563	0.023749	-0.311652	0.210615	0.210615	0.472614	0.583286	0.509881	0.34952	0.474873	0.200452	0.193895
243 Aerococcaceae	-0.23334	-0.247376	-0.343285	-0.208778	-0.216966	-0.218135	-0.227492	-0.166672	0.0134507	0.071932	0.20293	-0.0087722	0.090646	0.116378	-0.130413	-0.151467	0.207609	0.102266	-0.0953246	0.176086	-0.054377	0.108648	0.104314	-0.138094	-0.211118	0.365164	-0.0311067	0.0325014	-0.0111146	-0.0339671	0.0175742	0.294161	0.294161	-0.0204685	-0.01579	0.0929853	0.000584813	0.0450306	-0.0660839	-0.00644022
244 Carnobacteriaceae	-0.404183	-0.369135	-0.235727	-0.306953	-0.185981	-0.390616	-0.199548	-0.154325	0.0514415	0.0367439	0.0638779	0.0118711	0.0864896	0.185981	-0.109101	-0.344263	-0.208593	0.152969	-0.218768	0.0490429	-0.325883	-0.277348	-0.102272	-0.149321	0.0898813	0.168272	0.200715	0.0673171	0.148148	0.273422	-0.120045	-0.109101	-0.109101	-0.0570944	0.023177	0.0898813	0.14528	0.0480498	0.149802	0.265422
245 Enterococcaceae	0.0497091	0.0672535	-0.0368432	0.00292407	-0.0380129	0.0637446	0.129244	0.123396	0.433347	0.111699	0.248546	0.0321647	0.0380129	0.0614054	0.186555	-0.116378	-0.199421	0.247828	0.053218	0.235776	-0.0101957	0.105046	0.0886668	-0.334117	0.372526	0.0896792	-0.0256968	-0.0907329	-0.267335	-0.239527	-0.207961	0.376035	0.376035	-0.0707624	0.129244	0.14094	0.000584813	-0.11053	-0.316384	0.108313
246 Lactobacillaceae	0.053642	0.2524	0.0863919	-0.137211	-0.0999435	0.0762281	-0.134952	-0.0841333	0.0999435	-0.0705816	-0.214003	-0.142857	-0.181254	-0.229814	-0.00395257	-0.2524	-0.230943	-0.04901	0.199322	-0.17866	-0.273669	-0.175031	-0.0812937	0.507345	0.540373	0.140917	-0.00779221	0.0461639	0.439424	0.0384507	-0.176471	0.166573	0.166573	0.607002	0.664596	0.625071	0.453416	0.562959	0.250141	0.0966648
247 Lactobacillales_unclassified	-0.0626765	0.145116	0.0412196	-0.218521	-0.0547713	-0.0920384	-0.143986	-0.0265387	-0.0525127	-0.0581592	-0.0988142	-0.0965556	-0.0920384	-0.0705816	0.00282326	-0.409373	-0.534726	0.09802	0.0468662	-0.136877	-0.342578	-0.208066	-0.262586	0.144068	0.4952	0.294851	0.144156	0.182055	0.341147	0.281595	-0.424774	-0.0310559	-0.0310559	0.277244	0.386787	0.451158	0.33258	0.319029	0.33258	0.447146
248 Leuconostocaceae	0.0548333	0.18485	-0.0197852	-0.18372	-0.0740532	0.0548333	0.0548333	0.0401357	0.0706614	-0.247032	-0.210854	-0.297909	-0.346524	-0.43697	-0.130582	-0.425664	-0.111362	-0.101017	0.119277	-0.265409	-0.354135	-0.0557018	0.0288091	0.243778	0.604297	0.125213	-0.104031	0.0527344	0.178117	0.0447212	-0.113817	-0.102318	-0.102318	0.318259	0.431317	0.43584	0.216507	0.214245	0.141888	0.116016
249 Streptococcaceae	-0.106719	0.0310559	-0.108978	-0.183512	-0.174478	-0.0638058	-0.0841333	0.0502541	0.079616	-0.0265387	0.165443	-0.168831	-0.113495	-0.164314	-0.120271	-0.304348	-0.111237	0.129012	0.0773574	-0.0633956	-0.363579	0.060855	0.0338124	0.168927	0.249012	0.454444	0.235065	0.289987	0.218582	0.163415	-0.296381	0.320158	0.320158	0.407115	0.443252	0.590062	0.442123	0.437606	0.245624	0.328434
250 Clostridia_unclassified	-0.219572	-0.367284	0.0427737	-0.0422034	0.077563	-0.227556	0.0821256	0.0889694	0.0986647	-0.212158	-0.0273752	0.00456253	0.0307971	0.0633051	-0.193908	-0.299986	-0.113493	0.345783	-0.480206	-0.0276499	-0.168699	0.0172688	0.0439611	-0.0136953	-0.0131173	-0.0280088	0.269312	0.066429	0.146327	0.369517	-0.0345627	-0.102087	-0.102087	0.0701489	0.0399221	0.088399	0.160259	0.129462	0.296565	0.268923
251 Christensenellaceae	-0.0266827	-0.100209	0.094279	-0.071154	0.035577	-0.0432853	0.143494	0.12867	0.413286	0.094872	0.212276	-0.0142308	0.0314263	0.172548	-0.164247	-0.527132	-0.205754	0.557045	-0.324937	0.223926	0.0485864	-0.0246489	0.29652	-0.306135	0.200417	0.108756	-0.131189	-0.144902	0.0231316	0.133009	0.197194	0.256747	0.256747	-0.0498078	0.0426924	0.177292	0.0100801	-0.0166026	0.011859	0.0100915
252 Clostridiaceae_1	-0.117549	0.00397508	-0.0687121	-0.122092	0.0391829	-0.106191	-0.264059	-0.0823409	0.00397508	0.224308	0.282231	0.0107895	0.333339	0.117549	-0.107327	0.264059	-0.195915	-0.147143	0.203865	-0.173882	-0.134644	0.0233149	-0.185942	0.075001	-0.0982412	0.402393	-0.0261443	0.142018	0.176657	0.129657	-0.270764	0.0550832	0.0550832	-0.0618976	-0.0789337	0.0278255	-0.0846124	0.0369114	0.178879	0.275728
254 Clostridiales_unclassified	-0.0976849	-0.119142	0.16996	-0.0333145	0.0095991	-0.0807453	0.101073	0.163185	0.478261	0.0310559	0.178995	-0.00282326	0.110107	0.125918	-0.148504	-0.400339	-0.364201	0.549921	-0.405985	0.0864485	-0.144382	-0.0133301	0.13525	-0.020904	0.110107	0.10017	0.106494	-0.0461639	0.243999	0.348318	-0.0571268	0.2524	0.2524	0.17109	0.20271	0.273857	0.191417	0.263693	0.347261	0.302431
255 Clostridiales_vadinBB60_group	0.011716	-0.094345	0.191773	0.111611	0.263919	-0.165258	0.201023	0.268236	0.165875	0.0961949	0.158475	0.159708	0.206572	0.286735	0.0604301	-0.0776959	-0.0641299	0.230616	-0.234321	-0.147904	-0.148715	0.0541152	0.0129631	-0.109206	-0.209039	0.0407901	0.07196	-0.00432322	0.0218967	0.347039	0.00123536	0.0653632	0.0653632	-0.0536472	-0.111611	-0.0450143	-0.0776959	0.000616634	0.299684	0.230265
258 Family_XI	-0.333239	-0.463146	-0.292008	-0.22423	-0.146851	-0.314036	-0.0525275	-0.139509	0.108444	0.233267	0.328721	0.132166	0.24174	0.227055	-0.0225925	-0.081333	0.306693	-0.00252329	0.147416	-0.20105	-0.194314	-0.103193	0.0687234	0.111896	0.122564	-0.067365	0.28191	0.146016	-0.228249	0.00904978	0.000565771	-0.182434	-0.182434	0.0525275	0.063259	-0.00677775	0.0101666	-0.0926292	-0.0881107	-0.0373198
260 Family_XIII	-0.384532	-0.401003	-0.408605	-0.356658	-0.299643	-0.470687	-0.261634	-0.23376	-0.323716	-0.101993	0.0386432	-0.213488	-0.0614491	-0.0285073	-0.264168	-0.394668	0.251498	0.266032	-0.118464	0.289349	-0.0132533	0.0136549	0.226802	0.0323265	0.143804	0.207623	0.25114	0.28281	0.295926	0.299433	-0.0545732	0.0893229	0.0893229	0.179279	0.205886	0.305978	0.373129	0.295842	0.312313	0.188361
261 Lachnospiraceae	-0.0367024	-0.0175042	0.0988142	-0.00395257	0.116883	0.012987	0.0649351	0.16996	0.351779	0.0434783	0.204969	0.177866	0.220779	0.241107	0.038961	-0.259176	-0.237719	0.415144	-0.277244	0.0216121	-0.160789	0.198213	-0.00863296	0.059887	-0.0468662	0.238823	0.0285714	-0.0799741	0.31686	0.163415	-0.111991	0.33371	0.33371	0.212874	0.215133	0.277244	0.113495	0.322417	0.215133	0.20294
262 Peptococcaceae	-0.240284	-0.237406	-0.00215824	-0.0597113	0.0733801	-0.154674	-0.00791354	0.057553	0.167623	-0.133091	0.0280571	0.105034	0.106473	0.194242	-0.0395677	-0.121581	-0.238845	0.259413	-0.313664	0.0183571	-0.103265	0.143992	-0.0151237	-0.144324	-0.311506	0.206579	0.203501	0.0953624	0.155437	0.324554	-0.0702619	0.107912	0.107912	-0.0517977	-0.109351	0.0266183	0.0999984	0.0690637	0.275535	0.305376
263 Peptostreptococcaceae	0.188073	0.0752294	0.00863288	0.094345	0.0937284	0.0209656	0.136893	0.115927	-0.305234	0.319416	0.358264	0.117777	0.109144	0.181907	0.149225	0.0727628	0.0357648	0.000393543	0.224455	0.299742	0.182399	-0.0458871	0.130024	-0.243708	0.394646	0.0151418	-0.218758	-0.0576429	-0.265228	-0.286214	-0.116742	0.0955783	0.0955783	-0.141826	0.0326816	0.0314483	-0.114077	-0.210889	-0.397112	-0.141369
264 Ruminococcaceae	0.027668	0.131564	0.166573	0.00621118	0.000564653	0.167702	0.012987	0.119142	0.471485	0.0344438	0.181254	0.00734049	0.103331	0.0638058	-0.0784867	-0.229814	-0.20384	0.462712	-0.142857	0.115265	-0.011813	0.282251	0.192083	0.223164	0.0502541	0.235428	-0.0363636	-0.0903772	0.368258	0.104609	-0.0995477	0.481649	0.481649	0.38227	0.38227	0.427442	0.198193	0.468097	0.245624	0.157716
269 Erysipelotrichaceae	-0.185258	-0.252471	0.0175092	-0.018074	0.0756848	-0.197684	0.0463146	0.0914996	0.441683	0.189212	0.277323	0.153629	0.310082	0.350748	-0.112962	-0.270545	-0.273369	0.347493	-0.304434	-0.0691783	-0.140484	-0.0336246	0.0172708	-0.30065	-0.224795	0.120012	0.166288	0.0344716	-0.150847	0.30034	0.0820369	-0.0581757	-0.0581757	-0.280147	-0.274499	-0.201073	-0.155888	-0.21011	0.107879	0.178683
270 Firmicutes_unclassified	-0.0118577	-0.068323	0.20271	0.0559006	0.0784867	0.0446076	0.146245	0.172219	0.395822	0.0863919	0.281762	0.0671937	0.193676	0.20271	-0.0491248	-0.278374	-0.162055	0.68542	-0.220779	0.244937	0.207385	0.289786	0.356829	0.10678	0.217391	-0.0560273	0.125974	-0.0539662	0.250777	0.168505	-0.122738	0.312253	0.312253	0.267081	0.307736	0.287408	0.175607	0.334839	0.216262	0.178067
271 Acidaminococcaceae	-0.0468617	0.00347124	0.0497544	-0.080417	-0.15042	0.10703	0.0196704	0.0543827	0.511429	0.131329	0.258607	0.0318197	0.0277699	0.112237	-0.086781	-0.415392	-0.161413	0.513231	-0.247615	0.166077	-0.0776646	0.117874	0.217815	-0.0428361	0.0769458	0.159169	-0.0661489	-0.227848	0.058449	-0.0156427	0.0202833	0.31299	0.31299	0.145792	0.205382	0.23778	0.0179347	0.191497	-0.0306626	0.00579194
272 Selenomonadales_unclassified	0.10819	0.149127	0.133922	0.105851	0.0122811	0.0309951	0.133922	0.226323	0.129244	0.223983	0.250885	0.227492	0.208778	0.340946	0.130413	-0.372526	-0.250885	0.487444	-0.315214	0.286512	-0.105355	0.0246108	-0.0760001	-0.0684618	-0.0918157	0.117228	0.00801383	-0.115349	0.178418	0.195018	-0.0374916	0.23451	0.23451	0.0766105	0.128074	0.11053	0.0239773	0.215796	0.180707	0.120022
273 Veillonellaceae	0.429701	0.262564	0.503106	0.433089	0.435347	0.488425	0.517787	0.565217	-0.0208922	-0.0931677	0.273857	0.0502541	0.0321852	-0.0525127	-0.120271	-0.175607	-0.238848	0.495866	-0.263693	0.155607	0.223792	0.414393	0.191364	0.0158192	0.273857	-0.0758349	0.0805195	0.0208063	0.0576108	-0.00226181	-0.15724	0.0242801	0.0242801	0.139469	0.172219	0.209486	0.068323	0.146245	-0.0592885	0.0887508
274 Fusobacteriaceae	0.0258209	-0.099267	0.0361492	0.183041	0.118776	-0.0430348	0.204846	0.163532	0.0292637	0.247307	0.219764	0.425184	0.289768	0.388461	0.264521	0.00975456	-0.0235257	-0.0629871	-0.0200829	-0.0658864	-0.238753	-0.133104	-0.154255	0.115973	-0.118776	-0.0385316	0.158757	0.0801443	-0.137176	-0.0224098	0.0747204	0.0407396	0.0407396	0.129104	0.130252	0.0258209	0.0923814	0.0327065	-0.0797579	-0.132697
276 Leptotrichiaceae	-0.0763151	-0.0946766	-0.113038	0.0281161	0.105005	-0.127957	-0.119924	0.0131973	-0.0832006	0.219764	0.325343	0.172713	0.347147	0.148614	-0.0499204	0.101562	-0.313867	-0.164059	0.113038	-0.257689	-0.210743	-0.00765645	-0.201774	0.0442074	-0.124514	0.429598	0.285763	0.436489	-0.00631356	0.105153	-0.167833	0.00631177	0.00631177	-0.0223781	-0.051068	0.056806	0.16468	0.0258209	0.0786103	0.139591
285 Nitrospiraceae	0.017198	0.0515939	0.0859899	0.0859899	0.120386	0.120386	-0.189178	-0.154782	-0.120386	0.017198	-0.120386	0.154782	0.120386	0.154782	0.120386	0.223574	-0.154782	-0.131711	0.292366	-0.131651	0.339809	0.0529571	-0.0876464	0.2237	-0.189178	0.0861848	0.29542	0.351267	0.12042	-0.0516669	-0.12059	0.154782	0.154782	0.223574	0.0859899	0.120386	0.292366	0.189178	0.017198	-0.0172174
300 Candidatus_Peribacteria_fa	0.0107912	-0.0287765	-0.120861	-0.0640278	-0.0431648	-0.103595	-0.0697831	-0.137408	-0.172659	0.137408	-0.00143883	0.0374095	-0.078416	-0.0625889	-0.133811	0.0151077	-0.0517977	-0.363637	0.0302154	-0.191831	-0.320665	-0.438622	-0.24198	-0.171677	-0.0633084	0.221721	-0.180709	0.0211916	-0.370602	-0.0608764	0.502643	-0.206472	-0.206472	-0.266902	-0.281291	-0.151796	-0.11007	-0.38057	-0.189206	-0.375958
313 Candidatus_Kaiserbacteria_fa	0.140593	0.331132	0.216439	0.0863288	0.0665965	0.0561137	0.0314483	0.173274	0.114694	0.213972	0.0332982	0.0240487	0.0431644	0.00431644	0.349631	0.304617	-0.0462476	-0.172372	0.276869	-0.122729	-0.302088	-0.0465201	-0.0172841	0.3088	0.359498	-0.18201	-0.200594	-0.386963	0.385197	-0.0994185	-0.453687	0.0561137	0.0561137	0.275019	0.391563	0.197323	0.0345315	0.410678	0.0900286	0.19199
319 Parcubacteria_fa	-0.0285287	-0.251724	-0.234103	0.00335632	-0.0763563	0.0587356	0.0234942	-0.0956552	-0.0285287	0.295356	0.450586	0.224874	0.354092	0.189632	0.0444713	0.130057	0.487506	0.0498025	0.175368	0.0374685	0.250149	0.169236	0.1192	0.211988	0.112437	-0.253977	0.102375	-0.0149491	-0.218223	-0.434838	0.0344607	-0.0763563	-0.0763563	0.0713218	0.0763563	-0.119988	-0.151034	-0.0721609	-0.449747	-0.386414
322 Saccharimonadaceae	0.0598879	0.0100801	-0.0420994	-0.0308334	-0.0154167	0.144087	0.071154	0.0213462	0.272164	0.0379488	0.202789	-0.176106	0.110882	-0.0930931	-0.398462	-0.272757	-0.0563302	0.13245	-0.0166026	0.0355558	0.114058	-0.011868	0.00831012	-0.199344	0.141715	0.0953841	-0.0913987	0.136244	-0.321766	-0.0118758	0.199569	-0.142901	-0.142901	-0.258526	-0.192116	-0.134007	-0.263863	-0.394312	-0.185593	-0.0510514
323 Saccharimonadales_fa	-0.26726	0.0602358	-0.353812	-0.35966	-0.322232	-0.209948	-0.48481	-0.336268	0.0192988	-0.0590661	-0.0333344	-0.445043	-0.0649143	-0.276617	-0.242697	0.181877	0.195912	-0.221701	0.583059	-0.0775971	-0.0611741	0.131458	-0.0588628	0.106496	-0.00526332	0.488253	0.220452	0.46179	0.0122845	0.204389	-0.274157	0.201761	0.201761	0.0824587	0.0508788	0.213457	0.164333	0.0883068	0.301179	0.423298
324 Saccharimonadales_unclassified	0.202803	0.250602	0.017071	0.0116083	-0.0471159	0.0949147	0.144079	0.163199	0.130422	0.25743	0.389901	-0.101743	0.170027	0.00751123	0.00751123	-0.183684	0.00477988	0.332076	0.217826	0.245676	0.207141	0.182229	0.173129	0.0081987	0.411752	0.0177941	-0.0683763	0.110034	-0.0143437	0.00752186	-0.169632	0.209632	0.209632	0.0621384	0.197341	0.145445	-0.0539443	0.0320935	0.0676011	0.13057
332 WD2101_soil_group	-0.236493	-0.210467	-0.089392	-0.184442	-0.134654	-0.134654	-0.321358	-0.319095	-0.340595	-0.236493	-0.340595	-0.108628	-0.110891	-0.108628	-0.039604	0.0622349	0.0135785	-0.190651	0.185573	-0.190564	0.146641	-0.142857	-0.126868	0.418908	0.0588403	-0.0657783	0.453586	0.41973	0.316922	0.139377	-0.341173	-0.0848658	-0.0848658	0.418671	0.290807	0.269307	0.470722	0.368883	0.262518	0.23676
334 Gemmataceae	-0.204736	0.110759	-0.365	-0.406115	-0.409471	-0.0184598	-0.372552	-0.309621	0.0780345	-0.219839	-0.114954	-0.389333	-0.318011	-0.350736	-0.187115	-0.167816	0.349896	0.0498025	0.313816	0.239798	-0.0180419	0.390146	0.332476	0.260262	0.192988	0.460858	-0.229185	-0.0312931	0.329012	-0.103773	-0.0777467	0.490862	0.490862	0.40108	0.453942	0.552115	0.233264	0.436322	0.122506	0.0436815
344 Acetobacteraceae	-0.242954	-0.265769	-0.331749	-0.18314	-0.321883	-0.304001	-0.158475	-0.199173	-0.136276	-0.159092	-0.0832456	-0.178207	-0.0209656	-0.12271	-0.043781	-0.050564	0.223838	0.127901	-0.0998947	0.466527	0.0723864	-0.00981035	0.0958483	0.120312	0.278102	-0.13813	0.148692	0.0877864	0.253508	0.0355066	-0.177275	0.194856	0.194856	0.210889	0.321883	0.197323	0.292901	0.278719	0.147992	0.15742
347 Alphaproteobacteria_unclassified	-0.0615471	0.150762	-0.12253	-0.174478	-0.216262	0.0446076	-0.26821	-0.176736	0.0242801	0.198193	0.272727	-0.297572	0.0570299	-0.25127	-0.241107	0.246753	0.211745	-0.126849	0.61039	-0.0461059	-0.0551275	0.145472	0.142444	0.411864	0.451158	0.186192	0.00519481	0.122887	0.0355832	-0.0916031	-0.2681	0.00169396	0.00169396	0.254658	0.325805	0.287408	0.0705816	0.198193	0.027668	0.10684
352 Caulobacteraceae	0.228766	0.317102	0.284259	0.34315	0.309175	0.150057	0.233297	0.286524	-0.078143	0.00339752	-0.0158551	0.00906006	0.0832393	0.00396378	0.226501	0.372595	-0.134202	-0.173106	0.536808	-0.0484039	0.0575873	0.140363	-0.102807	0.123796	0.296151	-0.122588	0.421501	0.418461	-0.191448	0.0941311	-0.390528	-0.0600229	-0.0600229	0.114949	0.177804	0.100227	0.23726	0.0130238	0.0628542	0.340703
354 Hyphomonadaceae	-0.502309	-0.462578	-0.411496	-0.540147	-0.379333	-0.402036	-0.318791	-0.456902	-0.0652717	-0.462578	-0.519336	-0.260141	-0.453118	-0.301764	-0.150409	-0.377441	0.231762	-0.239076	-0.000945967	-0.238966	-0.29026	-0.19225	0.119319	0.271646	0.245005	0.0711083	0.066117	0.10144	0.173161	0.104204	-0.00473787	-0.086083	-0.086083	0.367981	0.362305	0.375549	0.341494	0.212843	0.192031	0.0615574
368 Beijerinckiaceae	-0.079616	-0.195935	0.0355731	-0.0299266	0.0807453	-0.209486	0.0604178	0.0773574	-0.147374	-0.00621118	0.00734049	0.042349	0.042349	0.112366	0.0231508	-0.311124	-0.0446076	0.0828846	0.00621118	-0.332827	0.0196884	-0.0388313	0.105034	0.206215	-0.0107284	0.00113186	0.466234	0.49935	0.172268	0.359627	-0.213236	-0.0491248	-0.0491248	0.302089	0.191417	0.220779	0.359684	0.260305	0.396951	0.262861
370 Devosiaceae	0.179853	0.241723	0.246759	0.152516	0.180573	0.394958	0.246039	0.237406	0.108631	-0.369778	-0.000719413	-0.331649	-0.248198	-0.349635	-0.364023	-0.0201436	0.187047	0.428375	0.0496395	0.209271	0.292654	0.641318	0.283226	-0.0561459	0.130214	0.0234339	0.0608259	0.0426335	-0.217684	0.0922151	0.0951238	-0.0431648	-0.0431648	-0.0424454	-0.0683442	0.0683442	-0.0791354	-0.109351	0.0165465	0.118117
371 Hyphomicrobiaceae	0.0545402	-0.117471	0.130897	0.144322	0.0671264	-0.0385977	0.265988	0.188793	0.242494	0.62931	0.577287	0.55631	0.581483	0.622598	0.605816	0.214805	0.0461494	0.189571	0.159425	-0.0588791	0.0858211	-0.0693306	0.00481075	0.231297	0.165299	-0.529398	0.150363	-0.197541	-0.0637881	-0.163852	-0.34881	0.041954	0.041954	0.161103	0.217322	-0.130057	-0.147678	0.0696437	-0.0973333	0
373 Methyloligellaceae	0.0184598	0.0360805	-0.0847471	0.0847471	-0.145161	0.00251724	0.0922988	0.0377586	0.0595747	0.0184598	0.13677	-0.0931379	-0.00251724	-0.0612529	0.0142644	-0.0721609	0.0897816	0.326661	0.101529	0.532053	0.254538	0.281629	0.373101	0.0167911	0.375069	-0.149695	0.126904	0.0635345	-0.068824	-0.0815059	-0.0760657	0.177885	0.177885	0.0981724	0.266828	0.130057	0.184598	0.114115	-0.0612529	-0.00420015
376 Rhizobiaceae	0.211815	0.307217	0.0221469	-0.0266898	0.0403187	0.208408	0.0471331	0.110734	-0.0289613	-0.0471331	-0.0539475	-0.115277	-0.116413	-0.211815	0.101648	-0.0482688	0.123227	-0.257318	0.278823	-0.179678	-0.282488	-0.0577043	-0.227182	0.21023	0.501428	0.0517931	-0.188239	-0.126311	0.121558	-0.287748	-0.318546	0.0494045	0.0494045	0.299267	0.416247	0.350375	0.0414544	0.208408	-0.218629	0.0596936
378 Rhizobiales_unclassified	0.481785	0.291443	0.250212	0.321378	0.397063	0.163231	0.403841	0.426433	-0.265462	-0.0468794	-0.0152499	0.0943236	0.0192036	-0.0790737	0.152499	-0.206156	-0.0378424	-0.0169421	-0.105055	-0.069899	-0.116851	-0.0510167	-0.135648	0.188471	0.469359	-0.0761394	-0.0779474	0.057561	0.25678	-0.0899322	-0.0444131	0.127648	0.127648	0.349054	0.423609	0.368822	0.258119	0.313471	-0.00112962	-0.086514
382 Rhodobacteraceae	0.150762	0.0547713	0.165443	0.180124	0.276115	-0.0175042	0.13834	0.256917	-0.26821	0.0287973	0.104461	-0.112366	0.1214	-0.118012	-0.147374	0.108978	-0.0367024	-0.196761	0.103331	-0.296807	-0.124693	-0.0718668	-0.0892072	0.146328	0.207228	-0.0401812	0.228571	0.317295	0.133296	0.179248	-0.278847	-0.290796	-0.290796	0.0592885	0.0513834	0.0559006	0.115754	0.094297	0.158667	0.252685
390 Mitochondria	-0.00395257	0.00846979	-0.0909091	-0.183512	-0.0852626	-0.012987	-0.166573	-0.15528	0.339356	0.274986	0.0615471	0.210615	0.158667	0.0897798	0.232072	0.131564	-0.259176	-0.482172	0.0502541	-0.478348	-0.54865	-0.630574	-0.616537	0.0112994	0.108978	0.153368	-0.27013	-0.237972	-0.0734256	-0.342098	-0.048077	0.123659	0.123659	0.0220215	0.0604178	0.0434783	-0.15528	-0.102202	-0.308865	-0.123799
392 Rickettsiales_unclassified	-0.164564	0.0416532	-0.21646	-0.333909	-0.26699	-0.0703325	-0.201438	-0.21646	0.418581	-0.0785265	-0.0238994	-0.400827	-0.15637	-0.355759	-0.402192	-0.213729	0.179587	0.0496807	0.208266	-0.108028	-0.189681	0.0546687	0.179218	0.170806	0.193244	0.287443	-0.139251	0.0588712	0.0546426	0.140864	0.337896	0.122228	0.122228	0.129057	0.130422	0.249236	0.0662354	0.0676011	0.236945	-0.0389659
394 Sphingomonadaceae	-0.167702	-0.157538	-0.185771	0.00734049	-0.148504	-0.343874	-0.127047	-0.0604178	-0.400339	0.507623	0.491813	0.269339	0.405985	0.408244	0.178995	0.329193	-0.163185	-0.062704	0.209486	0.243497	-0.0964732	-0.266023	-0.267622	-0.150847	-0.185771	0.177137	0.367532	0.386866	-0.253036	0.21883	-0.169684	-0.0141163	-0.0141163	-0.226426	-0.20384	-0.178995	0.094297	-0.167702	0.12253	0.192764
395 Geminicoccaceae	-0.00792081	-0.00565772	0.0158416	0.0113154	-0.0271571	0.0939181	0.145969	0.039604	0.325885	-0.148232	-0.202546	0.0271571	-0.226309	-0.0441302	0.0294201	-0.25686	-0.217256	-0.190651	0.0101839	-0.190564	-0.231469	-0.261324	-0.126868	-0.204925	-0.0588403	0.133258	0.124864	0.218158	-0.404075	-0.0317281	0.209691	0.0916551	0.0916551	-0.00565772	-0.00113154	0.0984443	0.143706	-0.235361	-0.185573	-0.0600397
397 Bacteriovoracaceae	0.299859	0.226309	0.297596	0.295333	0.420934	0.349647	0.245545	0.271571	-0.321358	0.00339463	0.10297	0.397172	0.288544	0.162942	0.178784	0.202546	-0.306648	0.0671613	-0.21273	0.0822889	0.00328791	0.0766551	-0.384207	0.283046	0.0690242	-0.0754182	-0.140153	-0.176057	0.475383	-0.114448	0.0419382	-0.0633665	-0.0633665	0.164074	0.142575	0.0950497	0.0882604	0.261387	-0.00792081	-0.181252
398 Bdellovibrionaceae	0.164564	0.314789	0.0839893	0.189147	0.264259	-0.144079	0.100377	0.272453	-0.0184367	-0.0361905	-0.14681	-0.232848	0.0648698	-0.0921833	-0.0921833	0.0471159	-0.0867206	-0.119408	0.021168	-0.0574986	-0.205554	-0.00981233	-0.194008	-0.360743	-0.133154	0.0390101	0.00154723	0.0883068	0.0109285	0.400026	0.0567719	-0.321617	-0.321617	-0.493693	-0.4377	-0.381707	-0.217826	-0.254699	0.280647	0.306942
402 Deltaproteobacteria_unclassified	-0.353812	-0.146788	-0.326911	-0.476623	-0.315214	-0.51522	-0.495337	-0.339776	-0.081289	-0.124565	-0.221644	-0.412293	-0.181877	-0.32925	-0.323402	-0.0450306	-0.00526332	-0.279179	-0.053218	-0.288005	-0.604264	-0.347553	-0.286118	0.00877716	-0.0087722	0.434329	-0.0828096	0.0337688	0.232236	0.402921	-0.0673677	-0.100003	-0.100003	-0.0637446	-0.0836283	0.0894764	0.01579	0.0777802	0.489489	0.374118
406 Desulfovibrionaceae	-0.107911	0.0215822	-0.0388479	-0.159092	-0.0265153	0.104211	-0.236787	-0.130726	0.248504	-0.302151	-0.173274	-0.267619	-0.149842	-0.240487	-0.448293	-0.152925	0.0838622	0.167649	-0.275635	0.00550707	-0.138681	0.276272	0.0290687	-0.0379444	-0.120244	0.297273	-0.305801	-0.35536	0.156978	0	0.159053	-0.0363814	-0.0363814	-0.0912618	-0.109761	0.0191157	-0.246654	0.0339149	-0.0302151	-0.00740798
415 Myxococcaceae	-0.076945	-0.155022	-0.207073	-0.150495	-0.0577087	-0.0916551	-0.0939181	-0.076945	0.340595	0.0939181	0.282886	-0.247808	0.171995	-0.128996	-0.254597	-0.00792081	0.190099	0.257813	0.0271571	0.241092	0.207138	0.097561	0.287615	-0.10869	0.451486	-0.00226822	-0.0942847	-0.0663403	0.178834	-0.202833	0.0515727	0.308911	0.308911	-0.00678926	0.114286	0.164074	0.0690242	0.0882604	-0.171995	-0.064571
427 0319-6G20	0.0221988	0.140593	-0.0585802	-0.162791	-0.0228155	-0.0610468	0.0961949	0.06228	0.277485	-0.323733	-0.339765	-0.223222	-0.398346	-0.284885	-0.0141826	-0.480358	0.201639	0.105076	-0.032065	-0.135317	-0.288112	0.148421	0.232943	0.125247	0.205339	0.17583	-0.179553	-0.0863819	0.246415	0.125663	0.294943	0.302767	0.302767	0.352715	0.362581	0.456309	0.268236	0.325583	0.271319	-0.0586465
428 Oligoflexaceae	-0.122265	0.205886	-0.264168	-0.324983	-0.281906	-0.142537	-0.428877	-0.276838	0.0525801	-0.00443447	-0.0399102	-0.432678	-0.162808	-0.420008	-0.260367	0.235027	0.124799	-0.305654	0.365527	-0.02748	-0.324706	0.0247089	0.0112997	0.152759	0.181813	0.500326	-0.364837	-0.0879054	0.21735	0.00444074	-0.0190371	0.236294	0.236294	0.071585	0.131134	0.264168	0.0133034	0.172944	0.199551	0.102108
435 Aeromonadaceae	-0.134935	0.150138	-0.0513132	-0.236294	-0.251498	-0.000633496	-0.312313	-0.193216	-0.151405	-0.076653	-0.0639831	-0.411139	-0.156473	-0.165342	-0.0829879	0.108328	0.148871	0.0646887	0.546707	0.276417	0.298936	0.180115	0.179182	0.19079	0.395935	0.074287	0.145644	0.203869	0.230024	0.0856429	-0.654878	0.186881	0.186881	0.294576	0.371862	0.37693	0.22109	0.309779	0.184347	0.525762
437 Alteromonadaceae	0.0136876	0.0872584	0.0633051	-0.0239533	-0.0353596	-0.0114063	0.0918209	0.10893	0.149423	-0.386675	-0.313674	-0.36101	-0.398651	-0.363292	-0.147712	-0.146571	0.129462	-0.0909956	0.0570316	-0.170265	-0.288014	0.0480015	-0.0396013	-0.0550666	0.139728	0.0977451	0.157646	0.168703	-0.299215	0.197037	-0.172814	0.00912506	0.00912506	0.102087	0.117485	0.187634	0.0610239	-0.0587426	0.136306	0.378548
439 Alteromonadales_unclassified	0.0520484	0.132753	-0.0239773	-0.081289	0.0228077	0.0111115	0.130413	0.160824	0.20293	-0.236849	-0.0801194	-0.363169	-0.228662	-0.260242	-0.0871372	-0.269599	0.0754409	0.146308	0.165502	0.0731203	-0.0312668	0.13566	0.0879217	-0.238739	0.475453	0.0715089	0.119017	0.171309	-0.108806	0.0614923	-0.243695	0.13977	0.13977	0.0192988	0.159654	0.255563	0.10936	-0.0368432	-0.0169596	0.361238
449 Betaproteobacteriales_unclassified	0.395822	0.404856	0.444382	0.452287	0.435347	0.00734049	0.41502	0.547149	-0.0965556	0.209486	0.083004	0.0434783	0.354037	0.256917	0.146245	0.0468662	-0.286279	0.0497308	0.0502541	-0.0201713	-0.0223135	-0.178508	-0.38057	-0.188701	-0.0141163	-0.273911	0.24026	0.286086	-0.084157	0.543399	-0.25905	-0.345003	-0.345003	-0.302089	-0.249012	-0.355167	-0.200452	-0.234331	0.401468	0.535331
450 Burkholderiaceae	0.0863919	0.329193	0.139469	0.0649351	0.120271	0.140599	-0.0841333	0.0287973	-0.326934	0.094297	0.0265387	-0.0750988	0.218521	0.042349	-0.0333145	0.427442	0.000564653	-0.310637	0.584416	-0.10662	-0.0452833	-0.077083	-0.534524	0.228249	0.0446076	0.0215054	0.211688	0.33225	-0.063259	0.233531	-0.332014	-0.394692	-0.394692	-0.0525127	-0.0762281	-0.110107	-0.112366	-0.132693	0.182383	0.391747
451 Chromobacteriaceae	0.213462	0.431075	0.205754	0.181443	0.0148237	0.266827	-0.0699681	0.0272757	0.269199	-0.230657	-0.43819	-0.225914	-0.337981	-0.294696	0.0492148	0.196266	0.0462501	-0.237652	0.123927	-0.0491729	-0.00275668	0.244664	0.164314	0.0658546	-0.157725	0.0264461	-0.301599	-0.301992	0.0103796	-0.179621	-0.0870147	0.189744	0.189744	0.0729328	0.0794553	0.00889425	-0.136378	0.126891	-0.0681892	-0.00356172
453 Hydrogenophilaceae	0.0161476	0.102268	0.123798	-0.0484428	-0.0730487	0.311418	0.00845827	-0.00845827	-0.177624	-0.502114	-0.226836	-0.397539	-0.26682	-0.397539	-0.459054	-0.185313	0.10073	0.433816	-0.214533	0.449313	0.336035	0.33701	0.0979684	0.202344	0.257593	-0.144887	0	-0.0517693	0.333042	0.134754	-0.0677811	-0.149942	-0.149942	0.176086	0.180699	0.189927	0.0761245	0.214533	0.174548	0.183983
455 Neisseriaceae	0.0763144	0.132843	0.197287	0.179197	0.252685	0.0864896	0.189373	0.285472	-0.180328	-0.107971	0.0785755	0.017524	0.058225	0.0152629	-0.148672	0.0344828	-0.214245	0.0339129	-0.0356134	-0.036061	-0.195136	0.142736	-0.193021	-0.0339367	-0.182589	0.26119	0.171652	0.285156	-0.046367	0.378715	-0.0226501	-0.157716	-0.157716	-0.0842284	-0.133974	0.017524	0.0514415	-0.0661391	0.279819	0.290323
456 Nitrosomonadaceae	0.00113154	0.0271571	0.0531826	0.00565772	0.150495	-0.039604	-0.250071	-0.128996	0.158416	0.119944	-0.0554457	-0.0135785	0.19802	0.105234	0.0316832	0.252334	-0.200283	-0.190651	0.209336	-0.190564	0.146641	-0.142857	-0.126868	-0.0566092	0.0350779	0.0890275	0.0458682	0.0880285	0.126769	-0.0985836	-0.222159	0.152758	0.152758	-0.0328148	-0.0418671	0.00792081	0.0429987	0.0362094	-0.0939181	0.117814
457 Rhodocyclaceae	-0.048009	0.018074	0.163796	-0.038972	0.0242869	-0.151934	-0.0581757	0.063259	-0.0768145	0.099407	0.140638	-0.124824	0.0948885	-0.0886755	-0.150805	0.0321943	-0.223101	0.0252329	0.16436	-0.347333	-0.218275	-0.0776845	-0.0550506	0.411981	0.16549	0.142938	0.358558	0.412683	0.223164	0.492647	-0.321924	-0.0943236	-0.0943236	0.326461	0.243999	0.28636	0.307823	0.323637	0.624682	0.459146
462 Cardiobacteriaceae	0.0425685	0.0179734	0.0652717	0.0085137	0.231762	0.0331088	0.0936507	0.0652717	0.184464	-0.000945967	-0.0747314	0.120138	0.209059	0.214735	0.0387847	-0.0539201	-0.154193	0.00724472	-0.131489	0.0217242	-0.0659683	-0.270898	-0.40496	-0.281111	0.086083	-0.119462	-0.164226	-0.192202	0.0028387	-0.0179988	0.175301	-0.150409	-0.150409	-0.292304	-0.22041	-0.205275	-0.233654	-0.294196	-0.182572	-0.0217819
464 Cellvibrionaceae	0.212843	0.16176	0.165544	0.173112	0.273384	0.167436	0.309331	0.190139	0.0085137	-0.0368927	-0.0671637	0.0406766	-0.00472984	0.0198653	0.123922	0.210951	0.343386	-0.239076	0.375549	-0.238966	0	0.0262159	-0.159091	0.00757201	0.0879749	-0.247457	0.00254824	0.0688919	-0.47501	-0.0615748	0.154455	-0.246897	-0.246897	-0.0917588	-0.116354	-0.17122	-0.23933	-0.381225	-0.178788	-0.0842863
473 Enterobacteriaceae	0.167702	0.228684	0.10559	0.0412196	-0.0265387	0.290796	0.0592885	0.0434783	0.295313	-0.0468662	-0.0581592	-0.0468662	-0.184641	-0.209486	0.128176	-0.0581592	-0.0863919	0.134778	-0.0095991	0.0316978	0.106317	0.166337	0.23237	0.102825	0.28402	-0.129033	-0.206494	-0.335501	0.219147	-0.352276	-0.0243213	0.226426	0.226426	0.208357	0.26821	0.200452	0.0999435	0.269339	-0.20384	-0.209723
475 Gammaproteobacteria_unclassified	-0.199322	-0.273857	-0.208357	-0.208357	-0.175607	-0.259176	0.00395257	-0.038961	-0.178995	0.282891	0.315641	0.378882	0.164314	0.324675	0.485037	-0.0457369	-0.0762281	-0.100903	0.160926	-0.138318	-0.329453	-0.277615	-0.215105	0.20339	0.255788	0.0662141	0.296104	0.201561	0.0372776	-0.076336	-0.444005	0.221909	0.221909	0.392434	0.442123	0.374365	0.348391	0.258046	0.00846979	0.159977
479 Legionellaceae	-0.0645608	-0.0657675	0.0223247	0.0416326	-0.00905057	-0.211783	-0.016291	0.0838686	-0.447098	0.0500798	0.0247382	0.0947293	0.0766282	0.145413	0.0802484	-0.10559	-0.250399	0.0400482	-0.152653	0.1555	-0.233527	-0.24339	-0.244461	0.0434673	0.139379	0.00544265	0.282443	0.162736	0.215464	0.267672	-0.361429	-0.176788	-0.176788	0.0923158	0.16472	0.116451	0.26126	0.221437	0.221437	0.325585
482 Nitrococcales_Incertae_Sedis	0.0515939	0.25797	-0.154782	-0.017198	-0.120386	-0.25797	-0.0515939	0.0515939	-0.292366	0.120386	-0.0515939	-0.0515939	-0.0515939	0.0859899	0.292366	-0.0859899	-0.017198	-0.131711	0.326762	0.263302	-0.15991	-0.0882618	-0.0876464	-0.120454	0.120386	0.241317	0.0738549	0.258828	0.0172028	0.189445	-0.258408	0.25797	0.25797	0.0515939	0.189178	0.189178	0.223574	0.120386	0.223574	0.292696
485 Halomonadaceae	-0.239742	-0.324241	-0.222711	-0.0825341	-0.157208	-0.250222	-0.123801	-0.126421	0.0465073	0.556778	0.643242	0.115286	0.660928	0.374679	-0.116596	0.224021	0.158518	0.204426	0.160483	0.214778	0.205558	-0.0984976	0.0112666	0.0353917	0.0700885	-0.272126	0.239047	0.11232	-0.0697807	0.0783871	-0.0941568	-0.293455	-0.293455	-0.258738	-0.198475	-0.375334	-0.220746	-0.19258	-0.0137557	0.055085
486 Marinomonadaceae	-0.340187	-0.181813	-0.345255	-0.255299	-0.218556	-0.352857	-0.319915	-0.305978	-0.00316748	0.0196384	-0.104527	0.0297743	-0.0563811	0.132401	-0.0171044	-0.332585	-0.266702	-0.101076	0.190682	-0.11477	-0.20469	-0.116392	-0.0540773	-0.20727	-0.145071	0.471119	0.363398	0.469789	-0.286421	0.222672	0.0437854	-0.0500462	-0.0500462	-0.133668	-0.112129	0.0272403	0.22109	-0.166609	0.072852	0.104645
489 PLTA13_fa	-0.0515939	0.361158	0.017198	-0.292366	-0.25797	0.361158	-0.361158	-0.223574	0.223574	-0.223574	-0.223574	-0.361158	-0.361158	-0.361158	-0.223574	0.0515939	0.0859899	-0.131711	0.25797	-0.131651	-0.15991	0.211828	-0.0876464	0.189285	-0.0515939	0.361976	-0.369274	-0.332779	0.154826	-0.155001	-0.223953	0.0859899	0.0859899	0.154782	0.120386	0.223574	-0.223574	0.154782	-0.0515939	0.154957
490 Pasteurellaceae	0.0864896	0.0797061	0.206331	0.00395704	-0.0107405	0.295647	0.195026	0.169022	0.306953	0.0503109	0.228943	0.150933	-0.0288299	0.023177	0.0525721	-0.344263	-0.22329	0.424272	-0.181459	0.0519278	-0.13009	0.116045	0.155569	0.305996	0.415489	-0.00226629	-0.083225	-0.26237	0.258977	-0.153411	-0.0962628	0.232335	0.232335	0.478802	0.547767	0.496891	0.228943	0.432448	-0.0559639	-0.0797963
491 Moraxellaceae	0.124788	0.0660644	0.00508187	0.0897798	0.16996	-0.00508187	0.00169396	0.0852626	-0.265951	0.20384	0.12253	0.191417	0.21965	0.141728	0.281762	0.00508187	-0.0852626	-0.190274	0.288538	-0.263668	0.0032814	-0.0759238	-0.108631	0.294915	0.314512	-0.0424449	0.264935	0.26658	0.308952	-0.150976	-0.424774	-0.00169396	-0.00169396	0.341615	0.369848	0.264822	0.341615	0.369848	-0.0581592	0.0480498
492 Pseudomonadaceae	-0.079616	0.0254094	-0.190288	-0.282891	-0.30096	-0.0705816	-0.139469	-0.225296	-0.220779	0.0141163	-0.0400903	-0.0841333	-0.241107	-0.104461	0.20271	0.0920384	0.209486	-0.160003	0.376623	0.0907709	-0.0669406	-0.199373	-0.160429	0.0531074	0.330322	0.0514998	-0.0103896	0.0429129	-0.189212	-0.159457	-0.160634	0.193676	0.193676	0.191417	0.238848	0.262564	0.12253	-0.00734049	-0.0931677	0.044658
493 Pseudomonadales_unclassified	-0.114625	-0.134952	-0.0581592	-0.027668	0.0344438	-0.101073	0.0784867	0.079616	0.168831	0.168831	0.30096	0.083004	0.217391	0.201581	0.0095991	0.0717109	0.234331	0.160724	0.160926	0.0129673	-0.142413	0.024342	-0.0618695	-0.00169492	0.0513834	0.0192417	0.267532	0.13264	-0.154759	0.0961268	0.0616517	0.079616	0.079616	0.0491248	0.0378317	0.0852626	0.0931677	-0.0095991	0.00621118	0.0774449
501 Vibrionaceae	-0.222357	-0.365527	-0.110862	0.0120364	-0.0538471	-0.0449782	0.0880559	0.0259733	0.0601821	0.119731	0.375663	0.295842	0.275571	0.327517	0.080454	0.0107694	0.14127	0.253903	-0.0399102	0.0598095	0.134006	0.285452	0.167075	0.112826	-0.264168	-0.0387308	0.404236	0.224702	-0.143844	0.0266445	-0.107243	0.0601821	0.0601821	0.114663	0.0361093	-0.0133034	0.0855219	0.0399102	-0.0158374	0.0336133
503 Xanthomonadaceae	-0.0955343	-0.217637	-0.120407	-0.0243075	-0.0186546	0.0401357	-0.123799	-0.205201	-0.247032	0.356699	0.315998	0.47541	0.444884	0.55342	0.379311	0.499152	0.128321	-0.108954	0.225551	0.24233	0.33771	-0.181611	-0.368036	-0.0458145	-0.149802	-0.169972	0.0585176	-0.0481771	-0.173594	-0.393999	-0.152322	0.130582	0.130582	-0.0808367	-0.10684	-0.189373	-0.141888	-0.196156	-0.459582	-0.172609
504 Xanthomonadales_unclassified	-0.143452	-0.30197	-0.0543677	-0.0720536	-0.165723	-0.0537127	0.0858092	-0.0851542	-0.416601	-0.155898	0.0288214	-0.079914	-0.0687784	0.040612	-0.234502	-0.176204	0.19913	0.464871	-0.288214	0.662721	0.456034	-0.0329446	0.141876	-0.103881	0.118561	-0.340076	0.14713	0.0587798	-0.0176909	0.158414	0.17027	-0.163758	-0.163758	-0.0700885	-0.0576429	-0.0668133	0.0733636	-0.106115	0.0432321	-0.0281983
507 Proteobacteria_unclassified	-0.0615471	0.106719	-0.221909	-0.305477	-0.201581	-0.053642	-0.279503	-0.198193	-0.0818746	-0.393563	-0.33258	-0.592321	-0.492942	-0.671372	-0.352908	-0.00508187	0.49633	-0.262348	0.168831	-0.14264	-0.248074	0.205748	0.20863	0.228814	0.324675	0.244483	-0.37013	-0.219116	0.247388	-0.11931	-0.0548643	0.0694523	0.0694523	0.237719	0.267081	0.34952	0.0152456	0.26821	0.0626765	0.0299604
511 Leptospiraceae	0.212843	0.139057	0.210951	0.142841	0.201491	-0.0974346	0.233654	0.235546	0.212843	-0.0368927	-0.146625	0.0368927	-0.0652717	-0.0444605	0.0785153	-0.186356	0.0406766	0.0652025	-0.233654	-0.238966	-0.29026	-0.0262159	0.0940086	0.204444	-0.0179734	0.008533	-0.197285	-0.140948	0.206279	0.23209	0.321227	0.245005	0.245005	0.275276	0.216626	0.210951	0.108786	0.277168	0.403928	-0.0918626
513 Spirochaetaceae	0.269601	0.252573	0.309331	0.282844	0.413388	0.0501363	0.176896	0.28852	0.0652717	-0.0406766	-0.11257	-0.0993265	0.207167	-0.00662177	-0.12203	0.282844	0.029325	-0.0338087	-0.139057	-0.0217242	-0.10335	-0.113602	-0.363982	-0.124938	-0.0444605	-0.182985	-0.149296	-0.177787	0.111656	0.226406	0.158245	-0.182572	-0.182572	-0.269601	-0.27906	-0.273384	-0.265817	-0.142841	0.16176	0.146791
519 Mollicutes_RF39_fa	-0.0532366	-0.161868	-0.0755384	0.0338124	0.0136688	-0.133091	-0.130214	-0.057553	0.169781	0.020863	-0.078416	0.0719413	0.129494	0.0604307	-0.132372	-0.0611501	-0.0712219	-0.215336	-0.356109	-0.206517	-0.30645	-0.240356	-0.187901	-0.0647838	-0.298556	0.133033	-0.130241	-0.13204	0.0172708	-0.0461076	0.117463	-0.0172659	-0.0172659	-0.104315	-0.125897	-0.143163	-0.149638	-0.0338124	-0.0999984	-0.102272
535 Eukaryota_unclassified	0.110107	0.242236	0.194805	-0.0095991	0.141728	0.145116	0.0107284	0.042349	-0.304348	0.0807453	-0.0367024	0.129305	0.0875212	0.17109	0.215133	-0.0310559	-0.232072	-0.100182	0.417278	-0.172897	-0.0098442	-0.191838	-0.402152	0.288701	0.342744	-0.0113186	0.223377	0.273082	0.13612	0.111959	-0.393666	-0.173348	-0.173348	0.290796	0.299831	0.265951	0.211745	0.153021	0.116883	0.268513
539 unknown_unclassified	0.0660644	0.182383	0.168831	-0.0254094	0.142857	0.0875212	0.0547713	0.0694523	-0.305477	0.0784867	-0.000564653	0.15415	0.0852626	0.21965	0.247883	-0.0909091	-0.191417	-0.0187391	0.425184	-0.141199	-0.00262512	-0.147791	-0.33093	0.274011	0.34952	-0.00679119	0.320779	0.347855	0.129907	0.172463	-0.376697	-0.124788	-0.124788	0.330322	0.334839	0.322417	0.30096	0.185771	0.168831	0.293386

## Sheet: correlation p-values
Supplementary Table S2: Correlations between taxa abundance and variables (p-values).
	Alanina_ng_ml	Glicyna	Valina	Leucyna	Izoleucyna	Prolina	Metionina	Fenyloalanina	Formic_ng_ml	Acetic	Propanoic	Isobutyric	Butyric	Pentanoic	Hexanoic	BLC..CXCL13...CXCL13.	SDF.1..CXCL12...CXCL12..	TNF.α.	MCP.1..CCL2...CCL2.	IL.6.	IL.10.	IFN.γ.	IL.8..CXCL8.	lymph.	CD4.lymph	CD4.CD25hi.CD4	FoxP3.CD4.CD25.	FoxP3..CD4	CD3.lymp	CXCR3.CD8..CD3	CXCR3.CD8.	WBC	WBC.mL	lymph..mL	CD4...mL	CD4.CD25hi..mL	CD4.CD25.FoxP3..mL	CD3..mL	CD8.CXCR3...mL	CXCR3..CD8
504 Xanthomonadales_unclassified	0.524202	0.171994	0.810098	0.749993	0.461087	0.812347	0.704176	0.706337	0.0537681	0.488437	0.898688	0.723701	0.76103	0.857591	0.293514	0.43281	0.374311	0.0292663	0.193346	0.000776675	0.0329144	0.884282	0.528818	0.645478	0.599237	0.121487	0.524498	0.800201	0.937717	0.481357	0.448705	0.466493	0.466493	0.75661	0.798879	0.767673	0.745592	0.638353	0.848503	0.900868
435 Aeromonadaceae	0.54937	0.504835	0.820595	0.289733	0.258882	0.997768	0.157051	0.388949	0.501205	0.734574	0.77727	0.0573165	0.486813	0.462132	0.713499	0.631327	0.508478	0.774874	0.00846799	0.213033	0.176557	0.4225	0.424948	0.395047	0.0681418	0.742494	0.528741	0.375402	0.303093	0.704725	0.000941551	0.404981	0.404981	0.183259	0.0883606	0.0837731	0.322771	0.160625	0.411494	0.0119675
507 Proteobacteria_unclassified	0.785605	0.635378	0.319407	0.166549	0.366648	0.812873	0.207038	0.374902	0.71669	0.0709639	0.130642	0.00435459	0.0210318	0.000849758	0.107686	0.983935	0.0200646	0.238202	0.450862	0.526578	0.265638	0.358308	0.351466	0.305715	0.140471	0.272844	0.099341	0.339934	0.267006	0.596913	0.808395	0.758584	0.758584	0.285397	0.228602	0.111286	0.94782	0.226582	0.781729	0.894705
246 Lactobacillaceae	0.812873	0.255969	0.701646	0.541067	0.657193	0.735641	0.54782	0.709154	0.657193	0.754745	0.337311	0.524359	0.417769	0.302102	0.987951	0.255969	0.299678	0.828529	0.372139	0.426318	0.217804	0.435928	0.719116	0.015947	0.0104583	0.531635	0.975246	0.842497	0.0407361	0.865101	0.432101	0.457025	0.457025	0.00331586	0.000995577	0.00232999	0.0353852	0.00725838	0.260361	0.668697
485 Halomonadaceae	0.282545	0.140976	0.319145	0.715002	0.484745	0.261386	0.583072	0.575061	0.837169	0.00711435	0.00124069	0.609433	0.000812016	0.0857886	0.605346	0.316232	0.481066	0.361472	0.475575	0.337125	0.358762	0.662771	0.960312	0.875749	0.75661	0.220513	0.29667	0.627863	0.757648	0.728786	0.676837	0.18501	0.18501	0.244959	0.375917	0.0851985	0.323544	0.390544	0.951553	0.807638
270 Firmicutes_unclassified	0.95985	0.762428	0.363921	0.805059	0.728041	0.8443	0.514455	0.4417	0.0692516	0.701646	0.203272	0.766277	0.386074	0.363921	0.828554	0.208939	0.469485	0.000430832	0.321928	0.271925	0.354413	0.19082	0.103067	0.63624	0.329565	0.804408	0.58508	0.816282	0.260296	0.453492	0.586337	0.156981	0.156981	0.228602	0.163315	0.194064	0.432641	0.127928	0.332135	0.427882
354 Hyphomonadaceae	0.0172041	0.0301805	0.0570792	0.00945878	0.0816612	0.0636258	0.14817	0.032541	0.772896	0.0301805	0.0132515	0.242318	0.034194	0.172302	0.504059	0.0833206	0.299353	0.283924	0.996666	0.284153	0.190061	0.391371	0.596888	0.221361	0.271788	0.753174	0.77584	0.661731	0.440923	0.644448	0.983305	0.703274	0.703274	0.0919978	0.0975155	0.0850051	0.119842	0.341602	0.39192	0.785519
55 Dermabacteraceae	0.0194824	0.0158898	0.0250615	0.0557745	0.140628	0.319786	0.0264824	0.0231378	0.597267	0.885806	0.530102	0.695655	0.357983	0.466707	0.769897	0.844165	0.145863	0.864644	0.791226	0.930849	0.8261	0.600208	0.930944	0.342915	0.616834	0.502638	0.438411	0.950363	0.492111	0.304028	0.563433	0.44494	0.44494	0.363451	0.52342	0.564101	0.691913	0.362079	0.441874	0.754215
233 Family_X	0.0220599	0.113418	0.0144769	0.0722191	0.0800266	0.101327	0.0294245	0.0301805	0.811634	0.950027	0.617941	0.472022	0.850803	0.844249	0.666206	0.299353	0.00887626	0.0839545	0.101327	0.541476	0.770535	0.633075	0.439869	0.903491	0.045547	0.746798	0.290411	0.324947	0.387046	0.759764	0.896752	0.441054	0.441054	0.430975	0.199017	0.224996	0.571152	0.332883	0.996666	0.576481
378 Rhizobiales_unclassified	0.0231811	0.18818	0.261407	0.144723	0.067289	0.46795	0.0623347	0.0478091	0.232472	0.835883	0.946298	0.676294	0.932402	0.726498	0.498081	0.357334	0.867216	0.940349	0.641731	0.757249	0.604551	0.821615	0.547242	0.400923	0.0275404	0.736291	0.736992	0.804265	0.248676	0.690626	0.844413	0.571329	0.571329	0.111342	0.0494655	0.0912002	0.246129	0.155438	0.996019	0.701854
236 Listeriaceae	0.0236814	0.035936	0.0248493	0.0977533	0.0634846	0.00303871	0.225872	0.295565	0.470291	0.724221	0.448304	0.377181	0.90919	0.945445	0.553079	0.532626	0.492813	0.719104	0.382849	0.815794	0.236202	0.384637	0.915133	0.573661	0.929315	0.270656	0.00664223	0.00323443	0.231958	0.063076	0.175769	0.712795	0.712795	0.786068	0.833307	0.869115	0.295565	0.66029	0.178285	0.0235012
237 Paenibacillaceae	0.0274482	0.176703	0.00132582	0.00571451	0.00172583	0.178485	0.0513519	0.0128947	0.854434	0.120475	0.159552	0.0420652	0.0229576	0.0613226	0.157904	0.128807	0.0351974	0.505117	0.81003	0.634136	0.625679	0.861045	0.302636	0.603998	0.723018	0.296102	0.644823	0.941943	0.521174	0.862364	0.384318	0.766184	0.766184	0.665465	0.738628	0.989696	0.866624	0.524707	0.834189	0.703334
38 Mycobacteriaceae	0.0316617	0.130828	0.1208	0.105044	0.38533	0.126748	0.0313115	0.05787	0.724371	0.631601	0.685629	0.780845	0.940913	0.940913	0.374967	0.655709	0.415189	0.760009	0.642273	0.202523	0.78094	0.590344	0.68232	0.647448	0.222464	0.0251376	0.193463	0.0672239	0.611681	0.242465	0.961509	0.893843	0.893843	0.835506	0.772298	0.644952	0.256802	0.674694	0.153799	0.496981
69 Propionibacteriales_unclassified	0.0355264	0.302141	0.0866508	0.050173	0.0604202	0.16721	0.0320313	0.100834	0.790749	0.810124	0.673672	0.950144	0.80624	0.646299	0.379408	0.211234	0.970075	0.53689	0.918319	0.883277	0.210769	0.945762	0.688629	0.353114	0.0968585	0.013558	0.302036	0.281253	0.251215	0.0997445	0.944075	0.740957	0.740957	0.433072	0.781106	0.369699	0.329734	0.19887	0.0455817	0.441615
273 Veillonellaceae	0.0472039	0.236804	0.0182387	0.0453471	0.0441416	0.0223802	0.0147459	0.00698915	0.927795	0.679288	0.21666	0.824628	0.887887	0.816787	0.592647	0.432641	0.28306	0.0189278	0.234736	0.489258	0.316741	0.0551811	0.3936	0.944296	0.21666	0.73731	0.728317	0.928671	0.798988	0.99203	0.484654	0.9158	0.9158	0.534354	0.4417	0.34781	0.762428	0.514455	0.793372	0.6945
244 Carnobacteriaceae	0.0620918	0.0909047	0.290927	0.164677	0.407289	0.0722731	0.373288	0.49289	0.820153	0.871039	0.777627	0.958185	0.701934	0.407289	0.628878	0.116676	0.351554	0.496743	0.328009	0.828416	0.138858	0.211432	0.650629	0.507183	0.690793	0.454124	0.382993	0.771874	0.510563	0.218236	0.594639	0.628878	0.628878	0.800755	0.918457	0.690793	0.518873	0.831842	0.5058	0.232545
191 Chloroplast_fa	0.0692516	0.48212	0.278422	0.126587	0.337311	0.122625	0.0293447	0.0829006	0.478945	0.453938	0.120035	0.152347	0.610301	0.363921	0.13761	0.820705	0.770132	0.020161	0.152347	0.011942	0.0199662	0.101682	0.0818373	0.722664	0.403187	0.0574977	0.134609	0.0334381	0.447884	0.0704075	0.934294	0.329565	0.329565	0.911806	0.575219	0.868027	0.511174	0.589143	0.149313	0.0941448
449 Betaproteobacteriales_unclassified	0.0692516	0.0627194	0.039571	0.0358882	0.0441416	0.975904	0.0559537	0.00939515	0.668206	0.34781	0.712919	0.848245	0.106505	0.247329	0.514455	0.836419	0.195882	0.826044	0.824628	0.929004	0.921486	0.426719	0.0805899	0.40034	0.951829	0.217381	0.292776	0.208677	0.709631	0.00895636	0.24437	0.116225	0.116225	0.171485	0.262576	0.105334	0.369388	0.292483	0.0651104	0.0102453
260 Family_XIII	0.0772284	0.0643741	0.0590225	0.103244	0.175485	0.0270454	0.239529	0.295088	0.141658	0.651525	0.864431	0.340105	0.785888	0.899786	0.234842	0.0691094	0.258882	0.231432	0.599538	0.19152	0.953321	0.951908	0.310103	0.886439	0.523175	0.353849	0.272154	0.214165	0.181165	0.175804	0.809393	0.692623	0.692623	0.424691	0.357978	0.166091	0.0871966	0.181294	0.157051	0.401204
240 Staphylococcaceae	0.0848651	0.0643057	0.267042	0.417769	0.575219	0.047836	0.521047	0.712919	0.883909	0.4417	0.285397	0.71669	0.334717	0.316898	0.856148	0.701646	0.679288	0.961916	0.660856	0.50568	0.181078	0.519999	0.906398	0.938338	0.610301	0.587864	0.0265706	0.124555	0.770146	0.33691	0.0875545	0.686712	0.686712	0.848245	0.653537	0.668206	0.262576	0.781729	0.613858	0.10088
67 Nocardioidaceae	0.0989	0.476672	0.173079	0.12948	0.135169	0.43905	0.247048	0.300472	0.33096	0.166301	0.262609	0.320599	0.196413	0.645555	0.616471	0.476672	0.200183	0.685331	0.770473	0.235987	0.861983	0.581635	0.83115	0.768402	0.290707	0.624715	0.723741	0.911501	0.291777	0.406795	0.835013	0.87311	0.87311	0.993934	0.865123	0.821439	0.671421	0.542808	0.411903	0.390895
238 Planococcaceae	0.103067	0.026066	0.356583	0.329792	0.592117	0.279943	0.623545	0.379252	0.12293	0.72869	0.57666	0.291936	0.29805	0.411953	0.535616	0.906398	0.222117	0.453494	0.248579	0.896765	0.99558	0.461957	0.781336	0.757506	0.796726	0.580195	0.380867	0.918005	0.0898652	0.822394	0.869756	0.386389	0.386389	0.550578	0.574466	0.653307	0.143513	0.296514	0.794268	0.740428
402 Deltaproteobacteria_unclassified	0.106223	0.514495	0.137544	0.0249196	0.153029	0.0141312	0.0190754	0.121836	0.719132	0.580731	0.321529	0.0565518	0.417899	0.134587	0.142068	0.842275	0.981454	0.208308	0.814046	0.193685	0.0028971	0.112993	0.196751	0.969077	0.969094	0.0434056	0.721198	0.884464	0.298337	0.0629904	0.765797	0.657918	0.657918	0.778079	0.711379	0.69212	0.944399	0.73081	0.0207686	0.0862956
486 Marinomonadaceae	0.121357	0.418064	0.115556	0.251511	0.328489	0.107236	0.146665	0.166091	0.988838	0.930876	0.643416	0.895356	0.803197	0.556962	0.939778	0.130448	0.230215	0.654468	0.395319	0.611046	0.360839	0.605982	0.811095	0.354684	0.519482	0.0268861	0.105395	0.031648	0.196256	0.319233	0.846586	0.824957	0.824957	0.55316	0.619328	0.90422	0.322771	0.45866	0.74731	0.643039
111 Barnesiellaceae	0.122086	0.740711	0.487831	0.123778	0.438416	0.348078	0.086317	0.135187	0.162267	0.516662	0.4919	0.372192	0.660251	0.863718	0.769798	0.147327	0.997465	0.418051	0.0520053	0.693578	0.946998	0.963582	0.333595	0.998732	0.750371	0.310968	0.663315	0.449535	0.79667	0.27118	0.116042	0.542005	0.542005	0.697727	0.72869	0.871227	0.982255	0.544143	0.323288	0.0320461
75 Actinobacteria_unclassified	0.123193	0.0806305	0.151221	0.209299	0.0929996	0.666332	0.249185	0.0529524	0.742855	0.244883	0.150451	0.565189	0.119239	0.46993	0.446709	0.500203	0.11348	0.516777	0.954128	0.798356	0.430594	0.734349	0.311478	0.756048	0.187899	0.78545	0.478795	0.514413	0.651648	0.622432	0.206573	0.817904	0.817904	0.640876	0.859008	0.998005	0.433072	0.954128	0.58417	0.196484
258 Family_XI	0.129647	0.0299519	0.187286	0.315768	0.514313	0.154655	0.816418	0.535786	0.630959	0.296136	0.135252	0.557667	0.278431	0.30955	0.920507	0.718986	0.165054	0.991108	0.512678	0.369628	0.386208	0.64768	0.761216	0.62006	0.586871	0.765807	0.215691	0.527676	0.306944	0.968117	0.998006	0.416449	0.416449	0.816418	0.77973	0.976119	0.964185	0.681812	0.696602	0.869035
177 AKYG1722	0.137734	0.491594	0.186722	0.399128	0.317225	0.939449	0.0986604	0.0986604	0.137734	0.0986604	0.246413	0.0986604	0.246413	0.137734	0.0986604	0.0986604	0.0986604	0.134551	0.0986604	0.559218	0.477173	0.233708	0.698127	1	0.491594	0.592743	0.522847	0.376609	0.317085	0.819378	0.703099	0.137734	0.137734	0.399128	0.317225	0.491594	0.819629	0.317225	0.491594	0.70326
89 uncultured	0.145644	0.0622728	0.303426	0.256782	0.416092	0.435999	0.350454	0.215005	0.158582	0.747352	0.870521	0.923438	0.430975	0.525989	0.588515	0.824647	0.111333	0.781332	0.766488	0.15499	0.976756	0.460235	0.600626	0.996665	0.0570792	0.478925	0.60933	0.868605	0.576807	0.956623	0.410386	0.451255	0.451255	0.525989	0.166719	0.140684	0.245884	0.35493	0.837704	0.734384
397 Bacteriovoracaceae	0.17516	0.311185	0.178598	0.182083	0.051075	0.110694	0.2707	0.221494	0.144749	0.988038	0.648392	0.0672071	0.192815	0.468747	0.425993	0.365999	0.165118	0.766496	0.341863	0.715815	0.988414	0.734567	0.0774998	0.201813	0.7602	0.738704	0.544557	0.445234	0.0253523	0.612054	0.852989	0.779364	0.779364	0.465622	0.52677	0.673935	0.69611	0.239989	0.972093	0.419528
42 Cryptosporangiaceae	0.205827	0.48326	0.0761716	0.266043	0.0750495	0.0195397	0.11298	0.171208	0.683266	0.372008	0.788193	0.333264	0.830352	0.868212	0.849242	0.732878	0.872966	0.530809	0.554701	0.277507	0.583049	0.427995	0.544439	0.244573	0.567053	0.537494	0.64509	0.98006	0.418394	0.748548	0.501896	0.806867	0.806867	0.159332	0.592114	0.409683	0.530369	0.352325	0.788193	0.405634
513 Spirochaetaceae	0.224996	0.256782	0.161263	0.202149	0.0558344	0.824647	0.430975	0.192853	0.772896	0.857367	0.617941	0.660097	0.35493	0.976668	0.588515	0.202149	0.896927	0.881268	0.53712	0.923554	0.647176	0.614701	0.0958609	0.57959	0.844249	0.415018	0.518341	0.440702	0.620817	0.310972	0.481832	0.416092	0.416092	0.224996	0.208511	0.218302	0.231824	0.525989	0.472022	0.514488
323 Saccharimonadales_fa	0.229205	0.790023	0.106223	0.100169	0.143598	0.348362	0.0222083	0.125985	0.932068	0.794015	0.882922	0.0379428	0.774109	0.212689	0.276472	0.417899	0.382236	0.321401	0.00439945	0.731421	0.786825	0.559799	0.794709	0.637142	0.981454	0.0211412	0.336924	0.0350828	0.95673	0.361562	0.216951	0.367902	0.367902	0.715252	0.82209	0.340178	0.46491	0.695958	0.173176	0.0496505
35 Corynebacteriaceae	0.236804	0.117485	0.578686	0.907813	0.979919	0.372139	0.816787	0.923795	0.571761	0.709154	0.299678	0.432641	0.116225	0.134791	0.720467	0.789486	0.983935	0.484991	0.832485	0.974617	0.997687	0.914373	0.487831	0.888842	0.339918	0.906466	0.0153055	0.0771683	0.804788	0.206135	0.442664	0.329565	0.329565	0.887887	0.686712	0.664528	0.660856	0.903823	0.54782	0.250018
48 uncultured	0.244486	0.667221	0.49394	0.578857	0.34471	0.459823	0.1906	0.227254	0.0403	0.402718	0.214557	0.382811	0.514576	0.908917	0.518752	0.328159	0.0818373	0.469875	0.438416	0.693578	0.469606	0.453885	0.9242	0.905085	0.0235819	0.714918	0.521599	0.709615	0.323148	0.226572	0.55313	0.0183872	0.0183872	0.177133	0.0640621	0.0354435	0.151213	0.215805	0.446138	0.292895
62 Micrococcales_unclassified	0.251625	0.163315	0.314401	0.599682	0.582163	0.478945	0.524359	0.709154	0.554613	0.558023	0.127928	0.712919	0.201407	0.617423	0.660856	0.94782	0.709154	0.578154	0.979919	0.853526	0.525322	0.605664	0.838776	0.274832	0.840357	0.495608	0.154436	0.37315	0.53412	0.98406	0.398361	0.571761	0.571761	0.255969	0.269294	0.316898	0.278422	0.195882	0.852195	0.657746
123 Tannerellaceae	0.274427	0.174006	0.879237	0.985374	0.781111	0.308155	0.987463	0.621387	0.625126	0.476652	0.363983	0.475	0.495021	0.873038	0.536275	0.534525	0.761017	0.754327	0.815576	0.97601	0.349397	0.685182	0.57931	0.149234	0.299178	0.196695	0.0692619	0.183756	0.0189334	0.191799	0.760623	0.0299728	0.0299728	0.0499642	0.0227045	0.0302116	0.743058	0.019473	0.801341	0.442041
45 Geodermatophilaceae	0.274695	0.516368	0.049822	0.190768	0.318008	0.562004	0.256302	0.27595	0.595933	0.634605	0.309842	0.770496	0.443929	0.825298	0.861577	0.493361	0.102223	0.844214	0.720825	0.283742	0.680047	0.192701	0.653595	0.260243	0.751756	0.836637	0.12227	0.0843247	0.803002	0.232915	0.983676	0.787259	0.787259	0.0540047	0.156604	0.104138	0.0153251	0.194743	0.183947	0.677886
344 Acetobacteraceae	0.27595	0.231911	0.131477	0.414617	0.144058	0.168986	0.481186	0.374206	0.54537	0.47946	0.712646	0.427512	0.926216	0.586422	0.846601	0.823174	0.316638	0.570557	0.658267	0.0286196	0.748874	0.965439	0.671343	0.593815	0.210143	0.539864	0.520055	0.705143	0.254966	0.875349	0.429974	0.384858	0.384858	0.346156	0.144058	0.37875	0.185879	0.209092	0.511013	0.484149
262 Peptococcaceae	0.281425	0.287402	0.992395	0.791813	0.745536	0.4919	0.972118	0.799186	0.455891	0.554888	0.901361	0.641797	0.637215	0.386389	0.861218	0.589898	0.284403	0.243687	0.155169	0.935376	0.647449	0.522625	0.946741	0.521657	0.158184	0.356327	0.376283	0.680936	0.489739	0.140571	0.756025	0.632645	0.632645	0.818928	0.628089	0.906398	0.657933	0.760067	0.214557	0.166969
128 Chitinophagaceae	0.284439	0.899786	0.939778	0.205841	0.331371	0.143313	0.185239	0.591697	0.768676	0.864431	0.895356	0.0256681	0.692623	0.300503	0.0371891	0.726121	0.851234	0.86384	0.768676	0.199407	0.0615426	0.144081	0.502559	0.975433	0.90422	0.44386	0.477297	0.503541	0.871007	0.00385022	0.445831	0.0980922	0.0980922	0.538071	0.438113	0.816237	0.738812	0.855629	0.011135	0.00819939
332 WD2101_soil_group	0.289316	0.347144	0.692397	0.411251	0.550209	0.550209	0.144749	0.147761	0.120883	0.289316	0.120883	0.630375	0.623225	0.630375	0.861092	0.783213	0.952177	0.395397	0.408336	0.395618	0.514923	0.525942	0.573701	0.052321	0.794786	0.771179	0.0389021	0.0581954	0.150695	0.536176	0.120212	0.707289	0.707289	0.052468	0.189191	0.22552	0.0270325	0.0911426	0.237886	0.288754
231 Bacillaceae	0.290927	0.199668	0.207224	0.281497	0.188685	0.407289	0.34889	0.188685	0.151955	0.343598	0.766129	0.276855	0.914493	0.228982	0.387253	0.27917	0.922423	0.949178	0.808501	0.692268	0.96528	0.409573	0.422652	0.865063	0.144363	0.310482	0.871077	0.897466	0.942261	0.43471	0.285346	0.0162909	0.0162909	0.449021	0.672362	0.483315	0.421942	0.62174	0.64325	0.160931
58 Intrasporangiaceae	0.295565	0.59147	0.51919	0.141035	0.114721	0.845211	0.192692	0.107206	0.221785	0.139552	0.0505853	0.0427736	0.0184828	0.077782	0.213759	0.349565	0.90919	0.775678	0.857148	0.897074	0.558022	0.727009	0.177563	0.414605	0.965635	0.900932	0.44203	0.584763	0.703238	0.797536	0.791591	0.905172	0.905172	0.70521	0.701428	0.98989	0.809607	0.577379	0.758832	0.953465
243 Aerococcaceae	0.29598	0.267029	0.117787	0.351115	0.332108	0.329444	0.308593	0.45849	0.952626	0.750402	0.365072	0.969094	0.68829	0.606025	0.562949	0.50103	0.353881	0.650648	0.673042	0.433123	0.810067	0.630313	0.644096	0.539971	0.345621	0.0947066	0.89352	0.888774	0.960847	0.880715	0.938127	0.183905	0.183905	0.927961	0.944399	0.680651	0.997939	0.842275	0.770143	0.977308
352 Caulobacteraceae	0.305817	0.150451	0.199803	0.117941	0.161486	0.505068	0.296074	0.196088	0.7296	0.988028	0.94417	0.968081	0.712667	0.986033	0.310762	0.0876859	0.55156	0.441071	0.00999853	0.83062	0.799069	0.533265	0.648915	0.583087	0.180818	0.586798	0.0570341	0.0590388	0.393388	0.67692	0.0723436	0.790749	0.790749	0.610484	0.428576	0.657198	0.287707	0.954128	0.781106	0.120757
501 Vibrionaceae	0.319935	0.0943545	0.623318	0.957603	0.811885	0.842457	0.696782	0.908656	0.790206	0.595612	0.0849029	0.181294	0.214495	0.136773	0.721906	0.962062	0.530599	0.254202	0.860028	0.791477	0.552148	0.19784	0.457388	0.617137	0.234842	0.864127	0.0691432	0.32745	0.523057	0.906306	0.63477	0.790206	0.790206	0.611381	0.873249	0.953144	0.705124	0.860028	0.944232	0.881949
119 Porphyromonadaceae	0.321262	0.325258	0.345685	0.821694	0.668742	0.130375	0.759016	0.97493	0.87717	0.345685	0.0900915	0.844211	0.158476	0.405242	0.206133	0.536275	0.854486	0.117415	0.727202	0.236506	0.835938	0.918631	0.88325	0.466525	0.442565	0.383202	0.0721337	0.0851656	0.858563	0.0380857	0.437013	0.817614	0.817614	0.362556	0.342919	0.651542	0.568224	0.817614	0.155985	0.423149
202 Deferribacteraceae	0.321813	0.318066	0.587051	0.448533	0.61047	0.397975	0.533964	0.741183	0.524112	0.372914	0.650322	0.82682	0.605233	0.67197	0.669249	0.579331	0.628944	0.533441	0.112259	0.787349	0.497723	0.590344	0.60556	0.605027	0.453082	0.341774	0.671021	0.498215	0.163126	0.514963	0.806307	0.896777	0.896777	0.623643	0.558962	0.929121	0.760941	0.82682	0.524112	0.602208
250 Clostridia_unclassified	0.32619	0.0926631	0.850092	0.852069	0.731535	0.308453	0.716356	0.693783	0.662232	0.343194	0.903748	0.983923	0.891781	0.779573	0.387222	0.174968	0.615044	0.114964	0.0237021	0.902786	0.452964	0.9392	0.845978	0.951766	0.953799	0.90153	0.237786	0.774808	0.515831	0.0905457	0.878638	0.651224	0.651224	0.756406	0.859987	0.695655	0.476199	0.565826	0.180181	0.226209
60 Micrococcaceae	0.337311	0.113736	0.541067	0.931797	0.879934	0.273833	0.971889	0.848245	0.89585	0.498156	0.149313	0.294869	0.181664	0.218621	0.9158	0.311917	0.59616	0.333812	0.314401	0.883605	0.352858	0.993873	0.967051	0.707686	0.694165	0.521689	0.0754859	0.216328	0.839788	0.37592	0.646675	0.911806	0.911806	0.54782	0.582163	0.603213	0.290108	0.438669	0.507904	0.569283
451 Chromobacteriaceae	0.340166	0.0451805	0.358295	0.41903	0.947796	0.229987	0.757016	0.904096	0.225714	0.301727	0.0413705	0.312053	0.123946	0.183072	0.827823	0.381359	0.838058	0.286888	0.582688	0.827967	0.990286	0.272479	0.464961	0.77092	0.483292	0.907001	0.18396	0.183362	0.963435	0.423794	0.700206	0.397692	0.397692	0.747038	0.725228	0.968665	0.545065	0.57363	0.76302	0.987449
464 Cellvibrionaceae	0.341602	0.472022	0.461578	0.441054	0.218302	0.456402	0.161263	0.396691	0.970005	0.870521	0.766488	0.857367	0.983333	0.930079	0.582703	0.346011	0.117672	0.283924	0.0850051	0.284153	1	0.907807	0.47946	0.973321	0.697048	0.266868	0.991253	0.766678	0.0254837	0.78546	0.492521	0.267986	0.267986	0.684652	0.606099	0.446139	0.283398	0.0800266	0.425983	0.709204
511 Leptospiraceae	0.341602	0.53712	0.346011	0.525989	0.368556	0.666206	0.295313	0.291308	0.341602	0.870521	0.514968	0.870521	0.772896	0.844249	0.728359	0.406328	0.857367	0.773131	0.295313	0.284153	0.190061	0.907807	0.677319	0.361428	0.936724	0.969937	0.391344	0.542252	0.357041	0.29865	0.144923	0.271788	0.271788	0.215005	0.332883	0.346011	0.629875	0.211741	0.0622728	0.684313
376 Rhizobiaceae	0.343993	0.164296	0.92207	0.906147	0.85861	0.35199	0.835007	0.62372	0.898198	0.835007	0.811541	0.609459	0.605915	0.343993	0.65263	0.831086	0.584833	0.24765	0.208913	0.423645	0.202743	0.798669	0.309271	0.3477	0.017432	0.818943	0.413847	0.585356	0.589968	0.1941	0.148499	0.827169	0.827169	0.176056	0.0539923	0.109903	0.854667	0.35199	0.328323	0.791873
334 Gemmataceae	0.36073	0.623643	0.0948664	0.0607363	0.0584348	0.935015	0.0877256	0.160851	0.729962	0.325586	0.61047	0.0732976	0.149219	0.109513	0.404383	0.455366	0.110423	0.825797	0.154959	0.282428	0.936483	0.0726474	0.130582	0.242091	0.389519	0.0308809	0.317635	0.892885	0.134885	0.645824	0.730922	0.0203605	0.0203605	0.0643176	0.0338284	0.00771692	0.296142	0.0423456	0.587051	0.846946
324 Saccharimonadales_unclassified	0.365379	0.260639	0.939895	0.95911	0.835066	0.674373	0.522371	0.468038	0.562922	0.247437	0.0728427	0.652326	0.449362	0.973535	0.973535	0.413209	0.983157	0.131073	0.330148	0.270437	0.35499	0.416983	0.441009	0.971114	0.0569092	0.937354	0.768378	0.634924	0.949485	0.973498	0.450432	0.349105	0.349105	0.783541	0.378706	0.518393	0.811551	0.887253	0.765008	0.562476
475 Gammaproteobacteria_unclassified	0.372139	0.21666	0.350465	0.350465	0.432641	0.243083	0.987951	0.864064	0.423683	0.201407	0.152347	0.0829006	0.463233	0.140471	0.023437	0.840357	0.735641	0.655024	0.472627	0.539308	0.134332	0.210976	0.336374	0.363964	0.249471	0.769702	0.191962	0.380948	0.869182	0.735634	0.038447	0.319407	0.319407	0.0718322	0.0406767	0.0868647	0.112506	0.2452	0.971889	0.476984
90 67-14	0.389985	0.103067	0.946798	0.714345	0.977186	0.49394	0.972118	0.489863	0.237761	0.563552	0.522944	0.104563	0.341361	0.147327	0.683588	0.813982	0.896329	0.569956	0.644093	0.757728	0.784436	0.560969	0.536338	0.400614	0.726293	0.40624	0.404145	0.860772	0.674131	0.587151	0.544524	0.179331	0.179331	0.926576	0.723898	0.533495	0.977186	0.648694	0.676556	0.545826
263 Peptostreptococcaceae	0.401937	0.739337	0.969585	0.676225	0.678231	0.926216	0.543536	0.60743	0.167177	0.147331	0.10159	0.60167	0.628742	0.41782	0.507459	0.747609	0.874449	0.998613	0.315272	0.175337	0.41654	0.839313	0.564126	0.274415	0.0691263	0.946678	0.340742	0.803992	0.2329	0.196594	0.604891	0.672219	0.672219	0.528965	0.8852	0.889506	0.613213	0.346156	0.0672519	0.530307
269 Erysipelotrichaceae	0.409146	0.256981	0.938355	0.936371	0.737812	0.37786	0.837835	0.685499	0.0395943	0.399041	0.211476	0.494865	0.160195	0.109499	0.616709	0.223313	0.218329	0.11306	0.168349	0.75968	0.532911	0.88191	0.939193	0.173969	0.314519	0.594743	0.471276	0.882075	0.502802	0.174436	0.716651	0.797057	0.797057	0.20667	0.216356	0.36957	0.488464	0.347981	0.632749	0.42626
370 Devosiaceae	0.423185	0.278466	0.268263	0.498035	0.421302	0.068887	0.269706	0.287402	0.630365	0.0903	0.997465	0.1316	0.265393	0.110708	0.0958207	0.929102	0.404556	0.0466951	0.826359	0.349955	0.186268	0.00129719	0.201513	0.804002	0.563552	0.917556	0.793388	0.854413	0.330471	0.683162	0.673694	0.848736	0.848736	0.85123	0.762496	0.762496	0.726293	0.628089	0.941739	0.600614
49 Kineosporiaceae	0.437266	0.346811	0.337065	0.406532	0.423946	0.721581	0.844211	0.589634	0.636928	0.358722	0.908523	0.879198	0.342893	0.911462	0.763776	0.613095	0.383244	0.760009	0.531493	0.202523	0.699319	0.343871	0.401732	0.566342	0.631601	0.926009	0.360325	0.144031	0.985212	0.0651308	0.454589	0.769454	0.769454	0.961574	0.628944	0.713231	0.67197	0.98226	0.0385114	0.571216
122 Rikenellaceae	0.446709	0.880687	0.767658	0.465237	0.682888	0.440621	0.628291	0.992018	0.237472	0.998005	0.657198	0.646299	0.882662	0.591139	0.442139	0.16804	0.660846	0.0658628	0.324609	0.242431	0.527989	0.542722	0.651227	0.275733	0.705182	0.126328	0.65093	0.575886	0.664412	0.190853	0.944075	0.322064	0.322064	0.615804	0.829606	0.688438	0.737166	0.866881	0.312006	0.241138
394 Sphingomonadaceae	0.453938	0.48212	0.40608	0.975904	0.507904	0.117485	0.571761	0.789486	0.0659229	0.0170987	0.0213626	0.224574	0.0619377	0.0603971	0.423683	0.134791	0.466353	0.781617	0.34781	0.274845	0.669318	0.231448	0.22855	0.502802	0.40608	0.430338	0.101877	0.0831869	0.255883	0.327868	0.450292	0.951829	0.951829	0.309445	0.361206	0.423683	0.675587	0.453938	0.585648	0.390081
473 Enterobacteriaceae	0.453938	0.304537	0.638994	0.856148	0.907813	0.18868	0.793372	0.848245	0.181664	0.836419	0.797263	0.836419	0.408985	0.34781	0.568312	0.797263	0.701646	0.549839	0.967876	0.888635	0.63771	0.459406	0.29805	0.648858	0.199554	0.567126	0.367472	0.137067	0.32715	0.107856	0.914445	0.309445	0.309445	0.350465	0.226582	0.369388	0.657193	0.224574	0.361206	0.34889
218 Campylobacteraceae	0.459293	0.230403	0.410535	0.684829	0.80112	0.944642	0.60127	0.402138	0.52996	0.805606	0.593153	0.274488	0.248689	0.223342	0.78993	0.466493	0.841699	0.415791	0.859866	0.982331	0.474078	0.92075	0.51422	0.712677	0.739004	0.65966	0.217436	0.397109	0.81905	0.485042	0.174666	0.884956	0.884956	0.884956	0.689113	0.981535	0.486589	0.745592	0.181949	0.19282
392 Rickettsiales_unclassified	0.464271	0.853977	0.333264	0.128831	0.229692	0.755787	0.368685	0.333264	0.0525244	0.728321	0.915924	0.0645022	0.487104	0.104178	0.0635131	0.339548	0.423884	0.826217	0.352325	0.632278	0.397851	0.809066	0.424851	0.447255	0.388881	0.194595	0.547176	0.799896	0.809155	0.531792	0.124048	0.587904	0.587904	0.567053	0.562922	0.263332	0.76963	0.765008	0.288366	0.86331
398 Bdellovibrionaceae	0.464271	0.153614	0.710186	0.399207	0.234674	0.522371	0.656714	0.219938	0.935096	0.872966	0.514431	0.297029	0.77426	0.683266	0.683266	0.835066	0.701173	0.596611	0.925505	0.799372	0.358771	0.965432	0.38697	0.0990763	0.554701	0.863156	0.994689	0.703472	0.961502	0.0650875	0.801859	0.144408	0.144408	0.0195397	0.0416244	0.0796137	0.330148	0.252665	0.205827	0.164694
234 Family_XI	0.479385	0.889789	0.656719	0.658555	0.5538	0.947781	0.645746	0.848115	0.390074	0.543586	0.905744	0.548682	0.454202	0.723933	0.567553	0.869902	0.115797	0.874778	0.680728	0.725706	0.500089	0.137138	0.402548	0.934713	0.0932097	0.229781	0.912232	0.821905	0.512527	0.877677	0.969809	0.505252	0.505252	0.824469	0.881826	0.793172	0.660392	0.903748	0.911737	0.714156
77 Coriobacteriaceae	0.489006	0.979904	0.466707	0.576224	0.213696	0.339225	0.567553	0.80097	0.30721	0.564101	0.584953	0.255524	0.834305	0.854047	0.275948	0.645746	0.511823	0.855793	0.498722	0.482811	0.288307	0.60841	0.675845	0.566468	0.552092	0.138211	0.623531	0.294304	0.378597	0.193019	0.434227	0.261097	0.261097	0.903748	0.949787	0.583203	0.616834	0.917735	0.322339	0.469351
382 Rhodobacteraceae	0.501395	0.808964	0.460123	0.420721	0.212776	0.939805	0.537706	0.247329	0.226582	0.899835	0.642617	0.617423	0.589143	0.599682	0.511174	0.628171	0.871993	0.380137	0.646249	0.179809	0.580339	0.750621	0.693003	0.51583	0.353132	0.859087	0.317461	0.161058	0.554275	0.424773	0.208874	0.18868	0.18868	0.793372	0.820705	0.805059	0.606752	0.675587	0.478945	0.256564
93 Thermoleophilia_unclassified	0.508994	0.41392	0.958468	0.441545	0.575061	0.803362	0.841699	0.803362	0.682691	0.450373	0.792165	0.599237	0.40047	0.857591	0.189147	0.243724	0.505225	0.309668	0.186039	0.941149	0.902302	0.888977	0.961781	0.510642	0.294904	0.824346	0.773327	0.660178	0.232652	0.156243	0.244749	0.0962922	0.0962922	0.275821	0.130238	0.265274	0.134296	0.113421	0.445065	0.807638
313 Candidatus_Kaiserbacteria_fa	0.53259	0.132239	0.333313	0.702464	0.768407	0.804113	0.889506	0.440619	0.611283	0.338986	0.883048	0.915401	0.848738	0.98479	0.110711	0.16808	0.838067	0.44304	0.212256	0.586364	0.171818	0.837125	0.939146	0.162022	0.100334	0.417552	0.383284	0.0831037	0.0766749	0.659801	0.0339414	0.804113	0.804113	0.215452	0.0715246	0.37875	0.878747	0.0576237	0.690311	0.392024
117 Muribaculaceae	0.554613	0.879934	0.991967	0.613858	0.95985	0.438669	0.554613	0.852195	0.770132	0.923795	0.939805	0.828554	0.668206	0.635378	0.657193	0.429643	0.642617	0.786523	0.697902	0.481147	0.196718	0.979578	0.504207	0.76817	0.429643	0.112446	0.565667	0.474359	0.240816	0.0951428	0.261823	0.544439	0.544439	0.501395	0.653537	0.334717	0.635378	0.269294	0.0772146	0.0489183
56 Dermacoccaceae	0.571197	0.530369	0.583708	0.742016	0.621928	0.183683	0.853977	0.892023	0.00152028	0.604817	0.737443	0.751189	0.621928	0.217542	0.542472	0.872966	0.183683	0.953952	0.442002	0.346298	0.701876	0.825935	0.91736	0.510241	0.949499	0.61898	0.380195	0.298858	0.778836	0.208626	0.115372	0.409683	0.409683	0.634886	0.60057	0.992781	0.839786	0.701173	0.229692	0.205292
105 Bacteria_unclassified	0.571761	0.679288	0.919796	0.403187	0.943812	0.568312	0.306985	0.923795	0.551212	0.501395	0.366648	0.316898	0.337311	0.832485	0.345167	0.754745	0.987951	0.694829	0.262576	0.37152	0.538842	0.645919	0.559212	0.793141	0.943812	0.283274	0.732574	0.653604	0.656202	0.0753778	0.0814937	0.537706	0.537706	0.701646	0.638994	0.879934	0.297268	1	0.080019	0.00769358
120 Prevotellaceae	0.578686	0.735641	0.475781	0.686712	0.4417	0.875962	0.606752	0.294869	0.297268	0.41483	0.120035	0.943812	0.613858	0.868027	0.797263	0.247329	0.0952226	0.0485072	0.620997	0.6926	0.718834	0.566484	0.1906	0.980093	0.0441416	0.170799	0.850045	0.76444	0.308316	0.696274	0.712979	0.0453471	0.0453471	0.267042	0.107686	0.0241637	0.0985082	0.0963085	0.521047	0.665039
491 Moraxellaceae	0.578686	0.770132	0.983935	0.690435	0.447797	0.983935	0.995983	0.705397	0.230635	0.361206	0.585648	0.391731	0.324461	0.52768	0.203272	0.983935	0.705397	0.39635	0.192258	0.235761	0.988437	0.737012	0.630365	0.182731	0.153881	0.851231	0.244759	0.242763	0.161804	0.502435	0.0487768	0.995983	0.995983	0.120035	0.0909711	0.232679	0.120035	0.0909711	0.797263	0.831842
109 Bacteroidales_unclassified	0.585648	0.891867	0.777858	0.247329	0.638994	0.551212	0.561443	0.983935	0.00922699	0.397436	0.299678	0.686712	0.504644	0.731838	0.432641	0.0974037	0.0909711	0.401838	0.620997	0.560836	0.0718558	0.414606	0.563552	0.414848	0.720467	0.0319021	0.435226	0.785937	0.685499	0.301626	0.942244	0.292483	0.292483	0.747086	0.979919	0.444743	0.697902	0.963862	0.369388	0.222905
428 Oligoflexaceae	0.587792	0.357978	0.234842	0.140016	0.203714	0.526881	0.0464109	0.212309	0.816237	0.984374	0.860028	0.0442993	0.469117	0.0516419	0.241895	0.292403	0.580017	0.166564	0.0943545	0.903381	0.140374	0.913087	0.960196	0.497342	0.418064	0.0177205	0.10392	0.704761	0.331231	0.984352	0.932987	0.289733	0.289733	0.751569	0.560776	0.234842	0.953144	0.441503	0.37328	0.651155
139 Flavobacteriaceae	0.59616	0.432641	0.987951	0.603213	0.836419	0.887887	0.628171	0.789486	0.435649	0.883909	0.564873	0.967876	0.816787	0.919796	0.679288	0.306985	0.883909	0.253203	0.023437	0.477117	0.17408	0.795823	0.0818373	0.196224	0.403187	0.833607	0.592926	0.611418	0.578214	0.299196	0.414311	0.120035	0.120035	0.686712	0.617423	0.720467	0.686712	0.812873	0.271557	0.213015
252 Clostridiaceae_1	0.60238	0.985993	0.761254	0.588325	0.862555	0.638111	0.235042	0.715643	0.985993	0.315597	0.203171	0.961992	0.129526	0.60238	0.634501	0.235042	0.382231	0.513469	0.362821	0.438994	0.550239	0.917974	0.407388	0.740101	0.663599	0.063369	0.910434	0.539162	0.431608	0.565235	0.222923	0.807644	0.807644	0.784361	0.726965	0.902172	0.708126	0.870456	0.425744	0.214223
68 Propionibacteriaceae	0.603213	0.130642	0.447797	0.735641	0.377677	0.967876	0.773993	0.54782	0.249471	0.747086	0.294869	0.447797	0.511174	0.585648	0.812873	0.907813	0.52768	0.18746	0.0135583	0.243813	0.449498	0.746726	0.522944	0.703957	0.160126	0.866955	0.352307	0.135456	0.777811	0.178856	0.297845	0.0920203	0.0920203	0.931797	0.750913	0.690435	0.463233	0.852195	0.290108	0.134192
493 Pseudomonadales_unclassified	0.610301	0.54782	0.797263	0.903823	0.879934	0.653537	0.728041	0.724251	0.450862	0.450862	0.173153	0.712919	0.329565	0.366648	0.967876	0.750913	0.292483	0.474903	0.472627	0.954327	0.527243	0.914373	0.784456	0.994027	0.820705	0.932269	0.240027	0.56654	0.49166	0.67044	0.785198	0.724251	0.724251	0.828554	0.868027	0.705397	0.679288	0.967876	0.979919	0.731929
133 Cytophagaceae	0.613095	0.75811	0.885052	0.876273	0.67197	0.741183	0.571655	0.985216	0.727165	0.940913	0.631601	0.507082	0.483229	0.852934	0.415189	0.308815	0.815268	0.202306	0.682889	0.794654	0.407796	0.308861	0.401732	0.765065	0.75811	0.961487	0.285783	0.459447	0.282786	0.286588	0.0582492	0.682889	0.682889	0.896777	0.870428	0.86459	0.961574	0.395852	0.270086	0.0791823
535 Eukaryota_unclassified	0.62458	0.276122	0.383263	0.967876	0.52768	0.517746	0.963862	0.852195	0.168183	0.720467	0.871993	0.564873	0.697902	0.444743	0.334717	0.891867	0.297268	0.657342	0.0545308	0.44163	0.96532	0.392406	0.0635423	0.192562	0.118755	0.960129	0.328832	0.231025	0.545835	0.619861	0.069882	0.438669	0.438669	0.18868	0.174832	0.230635	0.342536	0.494927	0.603213	0.226944
47 Sporichthyaceae	0.631036	0.176285	0.655579	0.793531	0.253015	0.337692	0.943141	0.74149	0.401133	0.290219	0.626171	0.164892	0.527712	0.374252	0.0946295	0.991871	0.756999	0.804692	0.18578	0.565721	0.249219	0.0274487	0.335395	0.511803	0.793531	0.227516	0.56563	0.657874	0.916119	0.61116	0.637787	0.316812	0.316812	0.268125	0.320236	0.883865	0.536766	0.409005	0.959371	0.798563
272 Selenomonadales_unclassified	0.631762	0.507741	0.552398	0.639194	0.956742	0.891089	0.552398	0.311154	0.566486	0.316316	0.260083	0.308593	0.351115	0.120475	0.562949	0.0877491	0.260083	0.0213882	0.153029	0.196107	0.640773	0.91343	0.736757	0.762099	0.684466	0.603378	0.972498	0.618559	0.426955	0.384455	0.868437	0.293496	0.293496	0.734716	0.570033	0.624365	0.915651	0.334785	0.42095	0.59471
406 Desulfovibrionaceae	0.632649	0.924052	0.86372	0.47946	0.906759	0.644424	0.288697	0.562004	0.264785	0.171725	0.440619	0.228555	0.505686	0.281005	0.0363971	0.496867	0.710606	0.45582	0.214383	0.980595	0.538233	0.213283	0.897823	0.866862	0.594025	0.179093	0.177624	0.113912	0.485392	1	0.479568	0.872302	0.872302	0.686276	0.626793	0.932711	0.268474	0.880897	0.893815	0.973899
32 Actinobacteria_unclassified	0.635378	0.290108	0.585648	0.868027	0.9158	0.686712	0.887887	0.856148	0.919796	0.302102	0.0363969	0.469485	0.111286	0.285397	0.983935	0.770132	0.571761	0.387296	0.511174	0.560836	0.646082	0.402682	0.581058	0.661569	0.438669	0.946191	0.118118	0.252425	0.683654	0.792969	0.375782	0.724251	0.724251	0.59616	0.460123	0.603213	0.485306	0.709154	0.613858	0.816265
249 Streptococcaceae	0.635378	0.891867	0.628171	0.411901	0.435649	0.777858	0.709154	0.824628	0.724251	0.907813	0.460123	0.450862	0.613858	0.463233	0.592647	0.168183	0.620997	0.567189	0.731838	0.779265	0.0962564	0.787912	0.881255	0.452345	0.262576	0.0336076	0.303593	0.202264	0.328429	0.467439	0.180464	0.146322	0.146322	0.0611636	0.0401208	0.00453624	0.0406767	0.0429616	0.269294	0.135613
27 Ilumatobacteraceae	0.635916	0.851764	0.767389	0.416961	0.203225	0.611667	0.190656	0.247128	0.110457	0.910753	0.932333	0.405059	0.597302	0.514269	0.777818	0.213671	0.762189	0.811423	0.889234	0.502138	0.968514	0.944416	0.886429	0.500747	0.793531	0.918656	0.0666925	0.00855176	0.48776	0.0883066	0.434374	0.705686	0.705686	0.370498	0.645719	0.466425	0.0441727	0.445459	0.0873759	0.959325
76 Atopobiaceae	0.63627	0.719348	0.522289	0.507108	0.634189	0.868976	0.650908	0.484745	0.930831	0.412226	0.431074	0.0281713	0.68697	0.0571691	0.0956492	0.4486	0.638353	0.199091	0.65722	0.209817	0.840031	0.728985	0.89733	0.859787	0.621762	0.231094	0.518309	0.306604	0.316092	0.205653	0.379123	0.00806289	0.00806289	0.223342	0.240043	0.131043	0.290748	0.170049	0.410535	0.0854064
166 Caldilineaceae	0.636928	0.0781274	0.502266	0.746813	0.553921	0.908523	0.985216	0.556439	0.564024	0.207911	0.507082	0.985216	0.949764	0.437266	0.194008	0.524112	0.502266	0.398131	0.312496	0.524205	0.535932	0.859549	0.983048	0.812282	0.531493	0.463534	0.506715	0.557821	0.323556	0.45701	0.0954917	0.0846835	0.0846835	0.292581	0.146966	0.157297	0.835506	0.166897	0.191305	0.112751
33 Actinomycetaceae	0.663482	0.914566	0.447884	0.950271	0.880988	0.768234	0.97214	0.760595	0.600835	0.0607467	0.179372	0.230415	0.34008	0.401913	0.131729	0.948284	0.460178	0.925155	0.936371	0.762113	0.493978	0.566373	0.54189	0.35773	0.389075	0.858065	0.233816	0.37067	0.950257	0.0365512	0.663857	0.238712	0.238712	0.514313	0.912586	0.676294	0.739703	0.700316	0.0795234	0.0573536
254 Clostridiales_unclassified	0.664528	0.59616	0.447797	0.883909	0.967876	0.720467	0.653537	0.466353	0.0256719	0.891867	0.423683	0.991967	0.62458	0.575219	0.507904	0.0659229	0.0963085	0.00801465	0.0619377	0.70207	0.521489	0.95305	0.548429	0.926432	0.62458	0.657381	0.64499	0.842497	0.273825	0.112149	0.800644	0.255969	0.255969	0.444743	0.363921	0.21666	0.391731	0.234736	0.113736	0.171308
503 Xanthomonadaceae	0.672362	0.330577	0.59352	0.914493	0.934331	0.859245	0.583079	0.359616	0.267716	0.103202	0.151955	0.0253427	0.0380195	0.00754411	0.0816806	0.018032	0.569283	0.629343	0.312851	0.277224	0.124268	0.418591	0.0919458	0.839564	0.5058	0.449511	0.801075	0.835716	0.439764	0.0696239	0.498588	0.562439	0.562439	0.720634	0.636048	0.398633	0.528782	0.381632	0.0314089	0.442403
198 Oxyphotobacteria_unclassified	0.675587	0.0762967	0.236804	1	0.773993	0.309445	0.71669	0.963862	0.438669	0.240978	0.108876	0.0727086	0.21666	0.047836	0.400305	0.327007	0.417769	0.12052	0.0701037	0.191113	0.245268	0.93064	0.455891	0.294794	0.0753872	0.812172	0.669605	0.897598	0.922489	0.711186	0.138975	0.262576	0.262576	0.635378	0.429643	0.48212	0.808964	0.987951	0.620997	0.0941448
36 Corynebacteriales_unclassified	0.679288	0.269294	0.816787	0.931797	0.777858	0.571761	0.955839	0.927795	0.511174	1	0.316898	0.314401	0.339918	0.686712	0.820705	0.848245	0.664528	0.865976	0.991967	0.66912	0.990749	0.566484	0.796726	0.0618541	0.541067	0.839474	0.185966	0.49938	0.51595	0.380097	0.577672	0.660856	0.660856	0.110076	0.171485	0.299678	0.269294	0.224574	0.423683	0.552242
70 Pseudonocardiaceae	0.699802	0.911551	0.646659	0.830152	0.940287	0.316316	0.42095	0.606025	0.715252	0.332108	0.182086	0.195081	0.191306	0.318916	0.115141	0.262386	0.255517	0.63635	0.927961	0.75645	0.70921	0.888229	0.49738	0.0579536	0.408818	0.0299906	0.806924	0.161062	0.190239	0.158932	0.211882	0.45849	0.45849	0.0646697	0.0708596	0.531568	0.977333	0.133125	0.545413	0.793787
450 Burkholderiaceae	0.701646	0.134791	0.534354	0.773993	0.592647	0.531012	0.709154	0.899835	0.13761	0.675587	0.907813	0.73945	0.327007	0.852195	0.883909	0.0484748	1	0.159409	0.00501828	0.636748	0.841401	0.733138	0.0103822	0.306944	0.8443	0.924321	0.35531	0.141153	0.77973	0.295574	0.13115	0.0701037	0.0701037	0.816787	0.735641	0.62458	0.617423	0.554613	0.41483	0.0713795
490 Pasteurellaceae	0.701934	0.724393	0.356917	0.986056	0.962164	0.181596	0.384437	0.452085	0.164677	0.824045	0.305434	0.502557	0.898658	0.918457	0.816265	0.116676	0.317855	0.0490728	0.418989	0.81848	0.563924	0.607062	0.489366	0.166066	0.0544761	0.992014	0.719853	0.250565	0.244508	0.495486	0.669999	0.298126	0.298126	0.0241734	0.00831612	0.0186446	0.305434	0.0444246	0.804626	0.724093
203 Deinococcaceae	0.712578	0.989951	0.787337	0.901752	0.897762	0.793172	0.611472	0.903748	0.492234	0.251121	0.157542	0.571015	0.321061	0.682588	0.423719	0.335282	0.37733	0.675281	0.359345	0.4626	0.670478	0.754106	0.805917	0.285659	0.232955	0.666126	0.863091	0.998871	0.126293	0.721659	0.405163	0.229841	0.229841	0.0525048	0.0470589	0.0656799	0.0256628	0.0932097	0.669608	0.280061
368 Beijerinckiaceae	0.724251	0.380464	0.875962	0.89585	0.720467	0.34781	0.789486	0.731838	0.511174	0.979919	0.975904	0.852195	0.852195	0.617423	0.919796	0.158548	0.8443	0.713841	0.979919	0.130152	0.9307	0.863778	0.641797	0.357195	0.963862	0.996011	0.0345727	0.0211856	0.443319	0.100202	0.34069	0.828554	0.828554	0.171485	0.391731	0.321928	0.100745	0.240978	0.0684076	0.237252
492 Pseudomonadaceae	0.724251	0.911806	0.394577	0.201407	0.173153	0.754745	0.534354	0.311917	0.321928	0.951829	0.860104	0.709154	0.278422	0.642617	0.363921	0.682996	0.34781	0.476912	0.0848651	0.687881	0.767243	0.373717	0.475725	0.814426	0.133397	0.819952	0.966249	0.853469	0.399041	0.478437	0.475155	0.386074	0.386074	0.391731	0.28306	0.236804	0.585648	0.975904	0.679288	0.843565
149 Sphingobacteriales_unclassified	0.728321	0.77426	0.647949	0.277063	0.237192	0.678815	0.291236	0.434706	0.365379	0.388881	0.339548	0.0362417	0.155504	0.165196	0.617632	0.755787	0.453065	0.596611	0.46052	0.330212	0.808747	0.780341	0.972413	0.524128	0.111477	0.937354	0.404145	0.544447	0.830304	0.882322	0.0176254	0.901574	0.901574	0.742016	0.788193	0.835066	0.423884	0.714706	0.872966	0.0622113
415 Myxococcaceae	0.733599	0.490915	0.355154	0.503811	0.798653	0.684991	0.677613	0.733599	0.120883	0.677613	0.202079	0.266168	0.444053	0.567236	0.252861	0.972093	0.396792	0.246711	0.904512	0.279761	0.354998	0.665797	0.194316	0.630181	0.0349271	0.992007	0.684362	0.775101	0.42586	0.365307	0.819702	0.161862	0.161862	0.976078	0.61256	0.465622	0.7602	0.69611	0.444053	0.775274
276 Leptotrichiaceae	0.735704	0.675147	0.616471	0.901155	0.641891	0.570389	0.595015	0.953518	0.712795	0.325755	0.139552	0.442123	0.113443	0.509221	0.825391	0.652906	0.154888	0.465662	0.616471	0.246945	0.346497	0.973024	0.36787	0.845125	0.580888	0.0460042	0.209214	0.0478982	0.977754	0.641417	0.455318	0.97776	0.97776	0.921259	0.821439	0.801742	0.463953	0.90919	0.728042	0.535544
455 Neisseriaceae	0.735706	0.555632	0.378839	0.424906	0.256564	0.701934	0.398633	0.197808	0.421942	0.632459	0.728158	0.938303	0.796888	0.946252	0.509053	0.878917	0.338354	0.880904	0.874977	0.873418	0.384163	0.526297	0.389438	0.880821	0.416047	0.240356	0.456883	0.210225	0.837654	0.0822004	0.920305	0.483315	0.483315	0.709395	0.552242	0.938303	0.820153	0.769956	0.207224	0.189962
539 unknown_unclassified	0.770132	0.41483	0.450862	0.911806	0.524359	0.697902	0.808964	0.758584	0.166549	0.728041	1	0.491709	0.705397	0.324461	0.264803	0.686712	0.391731	0.934034	0.0497725	0.530805	0.990749	0.511595	0.13249	0.217206	0.111286	0.976072	0.156178	0.122303	0.56448	0.442795	0.0839796	0.578686	0.578686	0.133397	0.127928	0.143375	0.173153	0.40608	0.450862	0.185117
479 Legionellaceae	0.775308	0.771216	0.921446	0.854049	0.968114	0.344066	0.942637	0.710584	0.0369594	0.824841	0.912984	0.674976	0.734657	0.518487	0.722589	0.640026	0.261038	0.859549	0.497643	0.48956	0.295583	0.275061	0.272889	0.847688	0.53617	0.980822	0.214788	0.480931	0.335547	0.22846	0.0983889	0.431261	0.431261	0.682834	0.463842	0.605798	0.240225	0.321992	0.321992	0.139241
91 Solirubrobacteraceae	0.779319	0.753715	0.79867	0.792206	0.741005	0.311674	0.697048	0.641899	0.382477	0.0294245	0.291308	0.0784167	0.138249	0.0636258	0.00375785	0.79867	0.565415	0.948972	0.728359	1	0.190061	0.247676	0.47946	0.594143	0.451255	0.54462	0.789979	0.69902	0.660007	0.824403	0.345174	0.208511	0.208511	0.337226	0.12204	0.666206	0.565415	0.256782	0.747352	0.903437
247 Lactobacillales_unclassified	0.781729	0.517746	0.856148	0.327007	0.808964	0.682996	0.521047	0.907813	0.816787	0.797263	0.660856	0.668206	0.682996	0.754745	0.991967	0.0596381	0.0114186	0.664313	0.836419	0.543583	0.118595	0.352798	0.237761	0.522404	0.0203829	0.182831	0.531478	0.429628	0.120243	0.204235	0.0487768	0.891867	0.891867	0.210851	0.0762967	0.0363969	0.130642	0.147812	0.130642	0.036937
347 Alphaproteobacteria_unclassified	0.785605	0.501395	0.585648	0.435649	0.332135	0.8443	0.226582	0.429643	0.9158	0.374902	0.218621	0.178225	0.801159	0.258159	0.278422	0.267042	0.342536	0.573757	0.0031083	0.838556	0.807492	0.518313	0.527153	0.0568349	0.0363969	0.406748	0.984246	0.595644	0.875082	0.685161	0.227688	0.995983	0.995983	0.251625	0.139035	0.194064	0.754745	0.374902	0.903823	0.636048
80 Eggerthellaceae	0.787621	0.437677	0.985117	0.694681	0.412318	0.989369	0.447396	0.463842	0.494209	0.34126	0.81239	0.963865	0.742737	0.908756	0.636186	0.804113	0.437677	0.233436	0.224806	0.608856	0.55233	0.0803248	0.458091	0.507771	0.167954	0.987214	0.712285	0.942192	0.799927	0.588442	0.399132	0.518487	0.518487	0.643875	0.393839	0.71858	0.959617	0.929917	0.659357	0.870679
107 Bacteroidaceae	0.789486	0.967876	0.73945	0.59616	0.610301	0.89585	0.931797	0.709154	0.100745	0.875962	0.48212	0.610301	0.754745	0.871993	0.369388	0.023437	0.613858	0.00458235	0.224574	0.407588	0.66507	0.297969	0.141632	0.554162	0.319407	0.343039	0.801654	0.525028	0.168349	0.426259	0.855239	0.12928	0.12928	0.126587	0.0753872	0.0363969	0.391731	0.0545308	0.243083	0.499325
322 Saccharimonadaceae	0.79121	0.964489	0.85243	0.891654	0.945711	0.522348	0.75302	0.92488	0.220447	0.866846	0.365414	0.433069	0.623255	0.6803	0.0662425	0.219403	0.803371	0.556815	0.941542	0.875177	0.613275	0.958195	0.970722	0.373788	0.52929	0.672849	0.693566	0.555945	0.144211	0.958168	0.373236	0.525814	0.525814	0.245359	0.391708	0.552145	0.235403	0.0693832	0.408284	0.821496
242 Bacilli_unclassified	0.801159	0.316898	0.54782	0.805059	0.62458	0.664528	0.671893	0.919796	0.243083	0.758584	0.816787	0.345167	0.824628	0.361206	0.71669	0.578686	0.297268	0.403677	0.271557	0.934064	0.923788	0.865793	0.381029	0.0663594	0.00260729	0.837517	0.792927	0.853469	0.166696	0.916451	0.157979	0.345167	0.345167	0.0276634	0.00511965	0.016551	0.111286	0.0268524	0.369388	0.387253
248 Leuconostocaceae	0.808501	0.410197	0.93036	0.413116	0.743278	0.808501	0.808501	0.859245	0.754679	0.267716	0.346238	0.178121	0.114136	0.0420051	0.562439	0.0482557	0.62174	0.654657	0.597018	0.232569	0.105881	0.805524	0.898731	0.274272	0.00289519	0.578751	0.653604	0.820409	0.427749	0.843346	0.61403	0.650483	0.650483	0.148885	0.0450461	0.0426001	0.333158	0.338354	0.528782	0.607154
371 Hyphomicrobiaceae	0.809506	0.602621	0.561491	0.521663	0.766614	0.86459	0.231511	0.400105	0.276887	0.00170172	0.00490576	0.00717293	0.00453318	0.00197115	0.00280669	0.337065	0.838406	0.398131	0.478526	0.794654	0.704137	0.759166	0.983048	0.30035	0.462252	0.0112872	0.515323	0.390715	0.777932	0.466234	0.111609	0.852934	0.852934	0.473847	0.331296	0.564024	0.511921	0.75811	0.666533	1
519 Mollicutes_RF39_fa	0.813982	0.471723	0.738302	0.881255	0.951859	0.554888	0.563552	0.799186	0.450026	0.926576	0.72869	0.750371	0.565727	0.789358	0.557048	0.786906	0.752791	0.335843	0.103813	0.356475	0.165405	0.281276	0.402376	0.774551	0.177133	0.555064	0.573641	0.568311	0.939193	0.838551	0.602645	0.93921	0.93921	0.644093	0.57666	0.525046	0.506273	0.881255	0.657933	0.650629
439 Alteromonadales_unclassified	0.818066	0.555905	0.915651	0.719132	0.919752	0.960858	0.562949	0.474626	0.365072	0.288568	0.723018	0.0966606	0.306045	0.242129	0.699802	0.224999	0.738628	0.515887	0.461694	0.746409	0.89014	0.547206	0.697223	0.284625	0.0253276	0.751826	0.607364	0.457795	0.629813	0.785741	0.274441	0.535014	0.535014	0.932068	0.477887	0.251003	0.628059	0.870694	0.940287	0.09858
482 Nitrococcales_Incertae_Sedis	0.819629	0.246413	0.491594	0.939449	0.593586	0.246413	0.819629	0.819629	0.186722	0.593586	0.819629	0.819629	0.819629	0.703581	0.186722	0.703581	0.939449	0.559035	0.137734	0.236437	0.477173	0.696105	0.698127	0.593376	0.593586	0.279298	0.750366	0.257251	0.939432	0.398449	0.245583	0.246413	0.246413	0.819629	0.399128	0.399128	0.317225	0.593586	0.317225	0.186201
489 PLTA13_fa	0.819629	0.0986604	0.939449	0.186722	0.246413	0.0986604	0.0986604	0.317225	0.317225	0.317225	0.317225	0.0986604	0.0986604	0.0986604	0.317225	0.819629	0.703581	0.559035	0.246413	0.559218	0.477173	0.343962	0.698127	0.398856	0.819629	0.0978431	0.0994684	0.140482	0.49147	0.490974	0.316382	0.703581	0.703581	0.491594	0.593586	0.317225	0.317225	0.491594	0.819629	0.491098
29 Microtrichales_unclassified	0.82094	0.431082	0.464271	0.963917	0.737443	0.6922	0.617632	0.925505	0.151741	0.571197	0.746598	0.0349856	0.892023	0.368685	0.108514	0.175299	0.915924	0.941691	0.237192	0.877645	0.714986	0.896535	0.613552	0.707771	0.518393	0.720897	0.973451	0.838831	0.421961	0.105082	0.472957	0.199004	0.199004	0.16127	0.305851	0.255305	0.194542	0.317859	0.215165	0.042801
210 Babeliales_unclassified	0.82104	0.735566	0.61836	0.815268	0.973393	0.276887	0.318066	0.685629	0.772298	0.240796	0.473847	0.628944	0.127759	0.710454	0.0619127	0.752455	0.402241	0.626733	0.350755	0.659348	0.407796	0.0509431	0.0990127	0.171592	0.419555	0.485771	0.725617	0.825533	0.76797	0.265191	0.456881	0.039339	0.039339	0.00782971	0.0111237	0.0289452	0.0781274	0.0719599	0.829713	0.780603
245 Enterococcaceae	0.826119	0.766184	0.870694	0.989696	0.866624	0.778079	0.566486	0.584317	0.0439354	0.620679	0.264701	0.887004	0.866624	0.786037	0.405815	0.606025	0.373598	0.266129	0.814046	0.290823	0.964082	0.641759	0.694776	0.128578	0.0877491	0.691455	0.911962	0.695695	0.229068	0.282989	0.353046	0.0845701	0.0845701	0.754339	0.566486	0.531568	0.997939	0.624365	0.151428	0.631375
457 Rhodocyclaceae	0.831982	0.936371	0.46639	0.863288	0.914566	0.499693	0.797057	0.77973	0.734035	0.659838	0.532456	0.579941	0.674459	0.694747	0.502924	0.886901	0.318277	0.91125	0.464833	0.113237	0.329127	0.73113	0.807756	0.056758	0.461727	0.525704	0.110465	0.0629975	0.318136	0.0198397	0.144004	0.676294	0.676294	0.138118	0.273825	0.196356	0.163423	0.14176	0.00188387	0.0315908
271 Acidaminococcaceae	0.835944	0.987768	0.825963	0.722029	0.504026	0.635445	0.930763	0.810047	0.0149831	0.560188	0.245206	0.888209	0.902366	0.618989	0.700975	0.0545387	0.472988	0.0145733	0.266553	0.460116	0.731196	0.601368	0.330173	0.849875	0.733596	0.479243	0.775734	0.320543	0.796123	0.944917	0.928611	0.156107	0.156107	0.517385	0.359183	0.286621	0.93686	0.393265	0.892251	0.979592
72 Nocardiopsaceae	0.841111	0.731204	0.783047	0.981034	0.9702	0.948549	0.700617	0.814601	0.190656	0.0356852	0.00892055	0.160481	0.0371243	0.505399	0.429051	0.981034	0.306672	0.336741	0.899985	0.848734	0.631925	0.740176	0.811763	0.0974489	0.0349823	0.717795	0.979124	0.74861	0.116318	0.322982	0.864888	0.283795	0.283795	0.137689	0.0571563	0.230001	0.230001	0.0832273	0.959371	0.226678
52 Brevibacteriaceae	0.846324	0.981454	0.778079	0.907454	0.665465	0.185737	0.68829	0.591516	0.293496	0.517889	0.0824989	0.340178	0.174933	0.286123	0.73081	0.613334	0.802013	0.145248	0.468137	0.838024	0.935393	0.649433	0.334137	0.860447	0.703654	0.678056	0.888917	0.659207	0.94027	0.5122	0.848096	0.774109	0.774109	0.964976	0.858493	0.927961	0.562949	0.948512	0.262386	0.734427
462 Cardiobacteriaceae	0.850803	0.936724	0.772896	0.970005	0.299353	0.883709	0.678483	0.772896	0.411194	0.996666	0.741005	0.594353	0.350454	0.337226	0.86394	0.811634	0.493264	0.974474	0.559704	0.923554	0.770535	0.222686	0.061544	0.205046	0.703274	0.596444	0.476868	0.403902	0.989997	0.936635	0.435208	0.504059	0.504059	0.186819	0.324299	0.359439	0.295313	0.183851	0.416092	0.923351
126 Bacteroidia_unclassified	0.851398	0.950228	0.922423	0.974107	0.970126	0.216935	0.445968	0.404392	0.583079	0.1764	0.114136	0.307894	0.231031	0.690793	0.618183	0.433866	0.769956	0.271139	0.315347	0.323663	0.787067	0.54514	0.611839	0.356639	0.0125272	0.410577	0.467328	0.235042	0.317715	0.143764	0.387845	0.590031	0.590031	0.373288	0.99004	0.713135	0.665039	0.293314	0.401507	0.0755731
37 Dietziaceae	0.870428	0.511921	0.929121	0.890911	0.483229	0.581899	0.850024	0.587051	0.920287	0.636928	0.623643	0.699384	0.743996	0.777993	0.308815	0.967483	0.0607363	0.760009	0.718794	0.787349	0.117788	0.808995	0.401732	0.446007	0.182047	0.0824396	0.88336	0.973965	0.333072	0.955605	0.171083	0.289047	0.289047	0.976348	0.524112	0.219501	0.35672	0.453082	0.955668	0.306423
261 Lachnospiraceae	0.871993	0.939805	0.660856	0.987951	0.603213	0.955839	0.773993	0.447797	0.108876	0.848245	0.358502	0.426658	0.321928	0.278422	0.864064	0.243083	0.285397	0.0546976	0.210851	0.923947	0.474723	0.376559	0.969585	0.791213	0.836419	0.284448	0.903443	0.730396	0.15078	0.467439	0.619761	0.12928	0.12928	0.339918	0.334717	0.210851	0.613858	0.143375	0.334717	0.36505
16 Subgroup_6_fa	0.882124	0.699384	0.789416	0.735566	0.571655	0.437266	0.780845	0.650322	0.902647	0.735566	0.639599	0.766614	0.777993	0.693871	0.379093	0.803754	0.0643176	0.994339	0.838406	0.787349	0.117788	0.88955	0.401732	0.238957	0.337065	0.0589459	0.825756	0.800156	0.502144	0.780542	0.186517	0.333212	0.333212	0.777993	0.798011	0.319936	0.406532	0.647635	0.850024	0.184141
39 Nocardiaceae	0.883442	0.338466	0.824841	0.929917	0.490787	0.90453	0.824841	0.620917	0.352568	0.381782	0.240225	0.779407	0.463842	0.66715	0.453937	0.985117	0.277996	0.191151	0.647732	0.203978	0.00346261	0.805399	0.171776	0.828906	0.820686	0.0928614	0.901163	0.933937	0.870788	0.866438	0.774936	0.399947	0.399947	0.431261	0.358304	0.144434	0.268223	0.532611	0.758973	0.746509
66 PeM15_fa	0.889234	0.964785	0.685487	0.631036	0.178627	0.867789	0.453785	0.500992	0.616487	0.235621	0.602075	0.700617	0.814601	0.894607	0.948549	0.569007	0.2328	0.886221	0.825183	0.463586	0.858963	0.0952237	0.599296	0.536533	0.211027	0.972847	0.70726	0.844677	0.978319	0.351357	0.484967	0.47495	0.47495	0.986452	0.555085	0.66053	0.616487	0.841111	0.330643	0.824988
319 Parcubacteria_fa	0.899711	0.258439	0.294358	0.988173	0.735566	0.795144	0.917345	0.67197	0.899711	0.182047	0.0353366	0.314346	0.105927	0.397975	0.844211	0.564024	0.0213694	0.825797	0.43503	0.868517	0.26153	0.451506	0.597256	0.343591	0.61836	0.254059	0.658796	0.94872	0.329246	0.0431326	0.878994	0.735566	0.735566	0.752455	0.735566	0.594814	0.502266	0.749632	0.0357218	0.0756695
264 Ruminococcaceae	0.903823	0.558023	0.457025	0.979919	1	0.453938	0.955839	0.59616	0.0280762	0.879934	0.417769	0.975904	0.646249	0.777858	0.728041	0.302102	0.361206	0.0301263	0.524359	0.609499	0.958389	0.203137	0.39179	0.318136	0.824628	0.291556	0.876678	0.696833	0.0917352	0.643155	0.659385	0.0245338	0.0245338	0.080019	0.080019	0.0484748	0.374902	0.0293447	0.269294	0.483315
44 Frankiales_unclassified	0.905172	0.821439	0.881109	0.809607	0.821439	0.805673	0.961595	0.997978	0.435987	0.845211	0.671421	0.957556	0.786068	0.587933	0.88912	0.789979	0.925286	0.227758	0.249234	0.309796	0.522449	0.32329	0.848847	0.0477285	0.132303	0.915031	0.136402	0.0663457	0.502504	0.989876	0.606879	0.463953	0.463953	0.00750561	0.0137469	0.0145018	0.00228546	0.0563761	0.612874	0.945383
251 Christensenellaceae	0.906172	0.657257	0.676439	0.75302	0.875103	0.848319	0.52408	0.568224	0.0559007	0.674512	0.342919	0.949882	0.889583	0.442565	0.465145	0.0117072	0.358295	0.007081	0.140076	0.316443	0.82999	0.913297	0.180249	0.165863	0.371167	0.629972	0.57083	0.530866	0.918616	0.555136	0.379069	0.248738	0.248738	0.825779	0.850374	0.429927	0.964489	0.941542	0.958227	0.964449
274 Fusobacteriaceae	0.90919	0.66029	0.87311	0.414873	0.598569	0.849187	0.360466	0.467117	0.897141	0.267168	0.325755	0.0485364	0.190849	0.0740003	0.234194	0.965635	0.917234	0.780654	0.929315	0.770813	0.284594	0.554849	0.493088	0.607289	0.598569	0.86482	0.491863	0.729843	0.542693	0.921148	0.741042	0.857148	0.857148	0.566908	0.563436	0.90919	0.68262	0.885113	0.724221	0.556071
53 Cellulomonadaceae	0.921536	0.862442	0.327152	0.937736	0.835795	0.862442	0.798786	0.655579	0.381825	0.804049	0.867789	0.445459	0.670473	0.550479	0.720962	0.772599	0.290219	0.452647	0.937736	0.396233	0.710121	0.902878	0.296354	0.592335	0.00612822	0.390319	0.799174	0.872089	0.203091	0.554521	0.0367652	0.665494	0.665494	0.437214	0.178627	0.250061	0.300024	0.258992	0.433122	0.123991
427 0319-6G20	0.921888	0.53259	0.795675	0.469165	0.919725	0.787259	0.670219	0.783059	0.211198	0.141636	0.121849	0.318008	0.0663293	0.198772	0.950052	0.0236517	0.368196	0.641664	0.887353	0.54823	0.193511	0.509776	0.296828	0.578644	0.359285	0.433802	0.436102	0.709663	0.268952	0.577376	0.182688	0.170808	0.170808	0.107388	0.0972423	0.0327957	0.227443	0.139244	0.22194	0.795448
373 Methyloligellaceae	0.935015	0.87335	0.707681	0.707681	0.519219	0.99113	0.682889	0.867508	0.792279	0.935015	0.5439	0.680154	0.99113	0.786556	0.949764	0.749632	0.69112	0.137862	0.653014	0.0108108	0.252976	0.204178	0.0872226	0.940879	0.0854366	0.506109	0.583581	0.784392	0.760876	0.718412	0.736538	0.428361	0.428361	0.663821	0.229987	0.564024	0.410848	0.613095	0.786556	0.9852
59 Microbacteriaceae	0.9358	0.453938	0.777858	0.447797	0.361206	0.507904	0.840357	0.971889	0.558023	0.747086	0.971889	0.564873	0.334717	1	0.403187	0.832485	0.603213	0.72341	0.697902	0.238426	0.440662	0.413105	0.646392	0.383307	0.394577	0.586123	0.418509	0.479667	0.751078	0.370392	0.149405	0.319407	0.319407	0.899835	0.747086	0.524359	0.781729	0.911806	0.290108	0.0589537
232 Bacillales_unclassified	0.9358	0.460123	0.832485	0.812873	0.832485	0.334717	0.805059	0.836419	0.453938	0.701646	0.447797	0.161715	0.337311	0.62458	0.226582	0.939805	0.260361	0.816122	0.720467	0.230491	0.489452	0.30925	0.425073	0.00284899	0.201407	0.0948407	0.984246	0.30576	0.0311019	0.0197169	0.512075	0.812873	0.812873	0.00922699	0.0162826	0.236804	0.48212	0.0216975	0.2452	0.0997334
285 Nitrospiraceae	0.939449	0.819629	0.703581	0.703581	0.593586	0.593586	0.399128	0.491594	0.593586	0.939449	0.593586	0.491594	0.593586	0.491594	0.593586	0.317225	0.491594	0.559035	0.186722	0.559218	0.121799	0.814942	0.698127	0.316944	0.399128	0.702938	0.193555	0.118434	0.593481	0.819378	0.592954	0.491594	0.491594	0.317225	0.703581	0.593586	0.186722	0.399128	0.939449	0.939381
453 Hydrogenophilaceae	0.943141	0.650642	0.583081	0.830485	0.746649	0.158307	0.9702	0.9702	0.429051	0.0172543	0.31003	0.0669317	0.230001	0.0669317	0.0316296	0.409005	0.655579	0.0436814	0.337692	0.0359221	0.126264	0.1251	0.66448	0.366489	0.247128	0.520016	1	0.823645	0.129888	0.54991	0.764399	0.505399	0.505399	0.433122	0.42097	0.397229	0.736341	0.337692	0.437214	0.412435
437 Alteromonadaceae	0.951793	0.699404	0.779573	0.915735	0.875861	0.95982	0.684449	0.629419	0.506891	0.0754552	0.155156	0.0988081	0.0661021	0.0965398	0.511823	0.515124	0.565826	0.687146	0.80097	0.448717	0.19367	0.832008	0.861102	0.807701	0.53514	0.665202	0.494939	0.464766	0.176133	0.379454	0.441853	0.967852	0.967852	0.651224	0.602578	0.403057	0.787337	0.79512	0.545282	0.082347
255 Clostridiales_vadinBB60_group	0.95873	0.676225	0.392569	0.620958	0.235299	0.462364	0.369693	0.227443	0.460672	0.670219	0.481186	0.477736	0.356343	0.195745	0.78936	0.731092	0.776771	0.301816	0.293897	0.511268	0.50893	0.810965	0.954342	0.628547	0.350501	0.856973	0.756583	0.985162	0.922948	0.113564	0.995647	0.772586	0.772586	0.812572	0.620958	0.842332	0.731092	0.997827	0.175424	0.302574
300 Candidatus_Peribacteria_fa	0.961986	0.898845	0.592117	0.777118	0.848736	0.646392	0.757639	0.542005	0.442268	0.542005	0.99493	0.868723	0.72869	0.782008	0.552731	0.946798	0.818928	0.0961997	0.893814	0.392423	0.145668	0.0411476	0.277939	0.444908	0.779562	0.321357	0.433104	0.927353	0.0895292	0.787839	0.0171183	0.356583	0.356583	0.229852	0.204745	0.500088	0.625815	0.0805899	0.399057	0.0846384
34 Bifidobacteriaceae	0.963862	0.875962	0.309445	0.840357	0.967876	0.339918	0.836419	0.635378	0.121325	0.712919	0.287747	0.73945	0.551212	0.578686	0.544439	0.28306	0.475781	0.0118958	0.319407	0.740366	0.875584	0.365266	0.581058	0.265741	0.987951	0.880754	0.677886	0.633379	0.328429	0.60746	0.739347	0.485306	0.485306	0.174832	0.247329	0.278422	0.682996	0.118755	0.472627	0.676034
395 Geminicoccaceae	0.972093	0.980064	0.944217	0.96014	0.904512	0.677613	0.51687	0.861092	0.138856	0.510321	0.365999	0.904512	0.311185	0.845392	0.896594	0.248522	0.331445	0.395397	0.964124	0.395618	0.299982	0.240106	0.573701	0.360276	0.794786	0.554389	0.589695	0.342103	0.0621684	0.888529	0.348965	0.684991	0.684991	0.980064	0.996013	0.662943	0.52346	0.291697	0.408336	0.790692
148 Sphingobacteriaceae	0.978053	0.549867	0.777257	0.746656	0.906413	0.5314	0.815957	0.900467	0.900467	0.490541	0.868851	0.215139	0.978053	0.493751	0.194247	0.577236	0.498586	0.909759	0.566904	0.583878	0.0118243	0.808187	0.516507	0.567541	0.40793	0.0656497	0.291189	0.309684	0.198738	0.77214	0.379982	0.124532	0.124532	0.33882	0.3921	0.237472	0.49536	0.123193	0.288893	0.520975
142 Weeksellaceae	0.987951	0.444743	0.750913	0.447797	0.498156	0.653537	0.610301	0.963862	0.568312	0.887887	0.943812	0.0635087	0.754745	0.311917	0.306985	0.773993	0.435649	0.235538	0.0838784	0.526578	0.185163	0.221055	0.239096	0.81831	0.100745	0.760134	0.850045	0.362387	0.636336	0.35409	0.110802	0.186909	0.186909	0.95985	0.705397	0.758584	0.63177	0.660856	0.554613	0.0463094
390 Mitochondria	0.987951	0.971889	0.686712	0.411901	0.705397	0.955839	0.457025	0.488502	0.122625	0.214712	0.785605	0.345167	0.478945	0.690435	0.297268	0.558023	0.243083	0.0230547	0.824628	0.0243272	0.00819143	0.00165468	0.00224456	0.960197	0.628171	0.495608	0.235356	0.298914	0.745384	0.119146	0.831748	0.582163	0.582163	0.923795	0.789486	0.848245	0.488502	0.649889	0.161715	0.583079
241 Thermoactinomycetaceae	0.99	0.996666	0.844249	0.678483	0.697048	0.514968	0.890314	0.91017	0.0784167	0.416092	0.950027	0.923438	0.315849	0.936724	0.728359	0.0596328	0.5095	0.283924	0.606099	0.284153	0.190061	0.398723	0.47946	0.818034	0.65401	0.239445	0.868775	0.271514	0.728285	0.772583	0.870303	0.623897	0.623897	0.635876	0.79867	0.320057	0.373163	0.772896	0.785756	0.857207
456 Nitrosomonadaceae	0.996013	0.904512	0.814167	0.980064	0.503811	0.861092	0.261684	0.567236	0.481351	0.594953	0.806402	0.952177	0.377034	0.641162	0.888686	0.257248	0.371493	0.395397	0.349802	0.395618	0.514923	0.525942	0.573701	0.802416	0.876843	0.693592	0.843493	0.704366	0.574003	0.662494	0.320376	0.497342	0.497342	0.884735	0.853235	0.972093	0.849312	0.872901	0.677613	0.601556
235 Family_XII	0.997768	0.895356	0.984374	0.908656	0.908656	0.340105	0.385786	0.239529	0.239529	0.398525	0.160625	0.486813	0.343047	0.193304	0.348975	0.0860441	0.227925	0.0208528	0.351961	0.251311	0.732377	0.856367	0.557059	0.551037	0.734574	0.35838	0.358927	0.340913	0.241757	0.179672	0.708834	0.00349954	0.00349954	0.348975	0.210138	0.0955885	0.0691094	0.12284	0.0943545	0.225104
